# Supplementary material for: Policy options for surgical mentoring: Lessons from Zambia based on stakeholder consultation and systems science
Source: PLoS One. 2021 Sep 29;16(9):e0257597. doi: 10.1371/journal.pone.0257597 (PMC8480833; doi:10.1371/journal.pone.0257597)
Supplement: S1 Data — (ZIP) [file pone.0257597.s001.zip]

Archive with 173 entries (143 files):
- .Rhistory
- .Rproj.user/
- .Rproj.user/76CA56E/
- .Rproj.user/76CA56E/console06/
- .Rproj.user/76CA56E/console06/INDEX001
- .Rproj.user/76CA56E/ctx/
- .Rproj.user/76CA56E/explorer-cache/
- .Rproj.user/76CA56E/pcs/
- .Rproj.user/76CA56E/pcs/files-pane.pper
- .Rproj.user/76CA56E/pcs/packages-pane.pper
- .Rproj.user/76CA56E/pcs/source-pane.pper
- .Rproj.user/76CA56E/pcs/windowlayoutstate.pper
- .Rproj.user/76CA56E/pcs/workbench-pane.pper
- .Rproj.user/76CA56E/presentation/
- .Rproj.user/76CA56E/profiles-cache/
- .Rproj.user/76CA56E/rmd-outputs
- .Rproj.user/76CA56E/saved_source_markers
- .Rproj.user/76CA56E/sources/
- .Rproj.user/76CA56E/sources/per/
- .Rproj.user/76CA56E/sources/per/t/
- .Rproj.user/76CA56E/sources/per/t/33996471
- .Rproj.user/76CA56E/sources/per/t/33996471-contents
- .Rproj.user/76CA56E/sources/per/t/3AB76635
- .Rproj.user/76CA56E/sources/per/t/3AB76635-contents
- .Rproj.user/76CA56E/sources/per/t/728C9294
- .Rproj.user/76CA56E/sources/per/t/728C9294-contents
- .Rproj.user/76CA56E/sources/per/t/8E1278D8
- .Rproj.user/76CA56E/sources/per/t/8E1278D8-contents
- .Rproj.user/76CA56E/sources/per/t/9406DAEB
- .Rproj.user/76CA56E/sources/per/t/9406DAEB-contents
- .Rproj.user/76CA56E/sources/per/t/C08A0F5F
- .Rproj.user/76CA56E/sources/per/t/C08A0F5F-contents
- .Rproj.user/76CA56E/sources/per/t/CBA3CCEF
- .Rproj.user/76CA56E/sources/per/t/CBA3CCEF-contents
- .Rproj.user/76CA56E/sources/per/u/
- .Rproj.user/76CA56E/sources/per/u/CE3698AD
- .Rproj.user/76CA56E/sources/per/u/CE3698AD-contents
- .Rproj.user/76CA56E/sources/prop/
- .Rproj.user/76CA56E/sources/prop/447C9485
- .Rproj.user/76CA56E/sources/prop/7BB531C9
- .Rproj.user/76CA56E/sources/prop/B349FDF1
- .Rproj.user/76CA56E/sources/prop/CB7B09CD
- .Rproj.user/76CA56E/sources/prop/FEA046A0
- .Rproj.user/76CA56E/sources/prop/INDEX
- .Rproj.user/76CA56E/viewer-cache/
- .Rproj.user/76CA56E/viewer-cache/78FFD53D.Rdata
- .Rproj.user/76CA56E/viewer-cache/83AC5EAE.Rdata
- .Rproj.user/A48D3B48/
- .Rproj.user/A48D3B48/ctx/
- .Rproj.user/A48D3B48/pcs/
- .Rproj.user/A48D3B48/pcs/files-pane.pper
- .Rproj.user/A48D3B48/pcs/find-in-files.pper
- .Rproj.user/A48D3B48/pcs/packages-pane.pper
- .Rproj.user/A48D3B48/pcs/source-pane.pper
- .Rproj.user/A48D3B48/pcs/source-window.pper
- .Rproj.user/A48D3B48/pcs/windowlayoutstate.pper
- .Rproj.user/A48D3B48/pcs/workbench-pane.pper
- .Rproj.user/A48D3B48/presentation/
- .Rproj.user/A48D3B48/profiles-cache/
- .Rproj.user/A48D3B48/rmd-outputs
- .Rproj.user/A48D3B48/saved_source_markers
- .Rproj.user/A48D3B48/sdb/
- .Rproj.user/A48D3B48/sdb/per/
- .Rproj.user/A48D3B48/sdb/per/t/
- .Rproj.user/A48D3B48/sdb/per/t/172ED05
- .Rproj.user/A48D3B48/sdb/per/t/5E0563DE
- .Rproj.user/A48D3B48/sdb/per/t/83EB4251
- .Rproj.user/A48D3B48/sdb/per/t/A4CF846E
- .Rproj.user/A48D3B48/sdb/per/t/A9280F72
- .Rproj.user/A48D3B48/sdb/per/t/B38321A1
- .Rproj.user/A48D3B48/sdb/per/t/D492B7CF
- .Rproj.user/A48D3B48/sdb/per/u/
- .Rproj.user/A48D3B48/sdb/prop/
- .Rproj.user/A48D3B48/sdb/prop/10C2BE4C
- .Rproj.user/A48D3B48/sdb/prop/1733ADBD
- .Rproj.user/A48D3B48/sdb/prop/175EA9F3
- .Rproj.user/A48D3B48/sdb/prop/176ADB4
- .Rproj.user/A48D3B48/sdb/prop/2201D0A3
- .Rproj.user/A48D3B48/sdb/prop/22BA0FDC
- .Rproj.user/A48D3B48/sdb/prop/290AD19C
- .Rproj.user/A48D3B48/sdb/prop/294CB28D
- .Rproj.user/A48D3B48/sdb/prop/2A011AF9
- .Rproj.user/A48D3B48/sdb/prop/34C69D38
- .Rproj.user/A48D3B48/sdb/prop/396B1583
- .Rproj.user/A48D3B48/sdb/prop/45620118
- .Rproj.user/A48D3B48/sdb/prop/46446C2D
- .Rproj.user/A48D3B48/sdb/prop/4C71FE74
- .Rproj.user/A48D3B48/sdb/prop/4CD53837
- .Rproj.user/A48D3B48/sdb/prop/4E2DCAA4
- .Rproj.user/A48D3B48/sdb/prop/66631518
- .Rproj.user/A48D3B48/sdb/prop/6EC5DED1
- .Rproj.user/A48D3B48/sdb/prop/706EB07C
- .Rproj.user/A48D3B48/sdb/prop/836F0564
- .Rproj.user/A48D3B48/sdb/prop/85F6FD67
- .Rproj.user/A48D3B48/sdb/prop/9BC714AB
- .Rproj.user/A48D3B48/sdb/prop/A19137E8
- .Rproj.user/A48D3B48/sdb/prop/AD69DE4A
- .Rproj.user/A48D3B48/sdb/prop/B3921E10
- .Rproj.user/A48D3B48/sdb/prop/B5692A9F
- .Rproj.user/A48D3B48/sdb/prop/BABB7D2E
- .Rproj.user/A48D3B48/sdb/prop/CFB71D6A
- .Rproj.user/A48D3B48/sdb/prop/D0884DC
- .Rproj.user/A48D3B48/sdb/prop/D7F12358
- .Rproj.user/A48D3B48/sdb/prop/E1042948
- .Rproj.user/A48D3B48/sdb/prop/EFD0A2BB
- .Rproj.user/A48D3B48/sdb/prop/F5EFB32D
- .Rproj.user/A48D3B48/sdb/prop/F782C5D0
- .Rproj.user/A48D3B48/sdb/prop/INDEX
- .Rproj.user/A48D3B48/session-persistent-state
- .Rproj.user/A48D3B48/unsaved-notebooks/
- .Rproj.user/A48D3B48/unsaved-notebooks/764DEE3E/
- .Rproj.user/A48D3B48/viewer-cache/
- .Rproj.user/shared/
- .Rproj.user/shared/notebooks/
- .Rproj.user/shared/notebooks/patch-chunk-names
- .Rproj.user/shared/notebooks/paths
- all_links.xlsx
- Analyses.Rproj
- CalculateLinkStrengths.R
- CausesPlot.R
- DynamicPlot.R
- FeedbackLoopCalculations.R
- FindCycles.R
- GetLoopType.R
- ImpactOn.R
- impact_on_mentoring.R
- impact_on_surgery.R
- InvolvedInFeedbackLoop.R
- LinkPolarity.R
- liv.2mdl
- liv.mdl
- LoadAndCheckCombinations.R
- LoadBaseClds.R
- LoopStrength.R
- MARVEL_1.R
- MARVEL_2.R
- MasterScript.R
- nam.2mdl
- nam.mdl
- Neat joint CLDs/
- Neat joint CLDs/Figure_6.png
- Neat joint CLDs/Figure_9.png
- Neat joint CLDs/final_joint.2mdl
- Neat joint CLDs/final_joint.mdl
- Neat joint CLDs/final_joint_pow2-4.2mdl
- Neat joint CLDs/final_joint_pow2-4.mdl
- Neat joint CLDs/final_joint_recommendations.2mdl
- Neat joint CLDs/final_joint_recommendations.mdl
- Neat joint CLDs/Vensim.pdf
- Neat joint CLDs/ZambiaGMB_3.2mdl
- Neat joint CLDs/ZambiaGMB_3.mdl
- Neat joint CLDs/ZambiaGMB_4.2mdl
- Neat joint CLDs/ZambiaGMB_4.mdl
- NicePlot.R
- PathStrength.R
- pca drawings.R
- PlotCausalPaths.R
- plotcld.R
- PlotFeedbackLoop.R
- PlotFrequencySpectrum.R
- ProcessCombinations.R
- ReduceOverlap.R
- Seeker.R
- simulation.R
- small sim.R
- statespacedrawing.R
- uth.mdl
- WeightedAutocorrelation.R
- WeightedAutocorrelationAndMean.R
- zim.mdl
- ZoomInOnVariable.R
- CLD_analysis_tool.xlsx
- S1_Broekhuizen.PDF
