# Supplementary material for: Policy options for surgical mentoring: Lessons from Zambia based on stakeholder consultation and systems science
Source: PLoS One. 2021 Sep 29;16(9):e0257597. doi: 10.1371/journal.pone.0257597 (PMC8480833; doi:10.1371/journal.pone.0257597)
Supplement: S1 Data — (ZIP) [file pone.0257597.s001.zip › all_links.xlsx]

## Sheet: Sheet1
v1	v2	polarity	speed	power
dh funds	infrastructure & equipment	1	2	1
power availability	infrastructure & equipment	1	4	1
feedback from ch	HRM	1	2	1
supplies in stock	supplies needed	-1	5	1
supplies needed	data-based monitoring/planning for surgery	1	2	1
data-based monitoring/planning for surgery	procurement supplies	1	2	1
protocols	HRM	1	2	1
dh funds	dh spending other priorities	1	2	1
transfusion services	volume surgery dh	1	2	1
scope of practice	dh funds	1	1	1
mentee turnover	mentee continuity	-1	4	1
moh support	surgical mentoring	1	2	1
evidence mentoring CE	moh support	1	2	1
unmet need	dh priority for surgery	1	2	1
moh support	mngmnt information system w/ clear surgical indicators	1	1	1
transfers	mentee turnover	1	4	1
going to school	mentee turnover	1	4	1
acknowledgement/certification of mentees	mentee turnover	-1	2	1
acknowledgement/certification of mentees	employment conditions	1	4	1
learning from emoc	surgical mentoring	1	3	1
dh debts	dh funds	-1	5	1
budget line for surgery	surgery budget dh	1	3	1
cover from a specialist	scope of practice	1	2	1
mngmnt information system w/ clear surgical indicators	dh priority for surgery	1	2	1
patients presenting	dh priority for surgery	1	2	1
dh priority for surgery	quarterly surgical mentoring review meetings in province	1	2	1
quarterly surgical mentoring review meetings in province	alligning with existing TSS	1	2	1
inclusion of surgery in pimm	HRM	1	2	1
transport	patients presenting	1	2	1
appropriate referrals from hc	hc costs of referrals	1	4	1
moderator effectiveness	assigning cases to mentors	1	4	1
wa response time	mentee wa motivation	-1	4	1
mentee wa motivation	provincial wa usage	1	4	1
moderator effectiveness	mentee wa motivation	1	4	1
assigning cases to mentors	wa response time	-1	4	1
wa response time	provincial wa usage	-1	2	1
moderator effectiveness	award for being active wa mentor	1	2	1
award for being active wa mentor	wa response time	1	2	1
moderator has time	moderator effectiveness	1	4	1
moderator has influence	moderator effectiveness	1	4	1
mentor motivation	provincial wa usage	1	3	1
learning from wa experiences elsewhere	mentor motivation	1	4	1
mentor motivation	wa response time	-1	4	1
surgical mentoring	possibilities for mentees becoming mentors for hc	1	1	1
possibilities for mentees becoming mentors for hc	diagnostic skills at hc	1	2	1
provincial wa usage	HRM	1	2	1
patients presenting at hc	appropriate referrals from hc	1	3	1
volume surgery dh	complications	-1	4	1
complications	benefits to patients	-1	5	1
surgery budget dh	dh spending other priorities	-1	4	1
surgery budget hc	allowances for accompanying patients	1	2	1
surgery budget hc	vehicle maintenance+fuel	1	2	1
vehicle maintenance+fuel	transport	1	4	1
allowances for accompanying patients	transport	1	2	1
hc costs of referrals	surgery budget hc	-1	4	1
provincial wa usage	opportunities to exchange experience	1	4	1
private procurement	dh funds	-1	5	1
procurement supplies	dh funds	-1	5	1
use of untrained staff	inappropriate referrals to ch	1	4	1
HRM	use of untrained staff	-1	4	1
community awareness	self-referrals to ch	-1	4	1
self-referrals to ch	patients presenting	-1	5	1
surgical mentoring	staff motivation	1	3	1
ch support for sending mentors	time for mentoring	1	4	1
partnerships	funding for mentoring	1	4	1
time for mentoring	surgical mentoring	1	4	1
alligning with existing TSS	time for mentoring	1	4	1
evidence mentoring CE	alligning with existing TSS	1	2	1
professional associations support for mentoring	alligning with existing TSS	1	2	1
partnerships	procurement supplies	1	4	1
inappropriate referrals to ch	workload ch	1	4	1
self-referrals to ch	workload ch	1	4	1
workload ch	specialized surgery at ch	-1	4	1
quality of surgery	public confidence/satisfaction	1	2	1
professional associations support for mentoring	time for mentoring	1	2	1
surgical mentoring	employment conditions	1	2	1
employment conditions	HRM	1	2	1
planning/monitoring/accounting	surgical mentoring	1	2	1
ch staff interested in mentoring	number of available mentors	1	4	1
dh demand for mentoring	surgical mentoring	1	2	1
training new mentors	number of available mentors	1	4	1
ongoing support of mentors; keeping the focus	mentor retention	1	3	1
mentor retention	number of available mentors	1	4	1
communication (channels)	teleconsultation	1	4	1
teleconsultation	surgical mentoring	1	5	1
number of available mentors	mentors that go on trips	1	4	1
mentors that go on trips	surgical mentoring	1	3	1
ch support for sending mentors	mentors that go on trips	1	4	1
alligning with existing TSS	ch support for sending mentors	1	2	1
mentoring faculty (w/ zonal focal points)	alligning with existing TSS	1	2	1
mentoring faculty (w/ zonal focal points)	list of recognized mentors	1	4	1
mentoring faculty (w/ zonal focal points)	planning/monitoring/accounting	1	2	1
availability transport	surgical mentoring	1	2	1
clear schedule of visits	surgical mentoring	1	2	1
list of recognized mentors	surgical mentoring	1	2	1
surgical mentoring	supplies used	1	4	1
surgical mentoring	workload ch	-1	2	1
surgical mentoring	waiting list dh	-1	3	1
specialized surgeons	volume surgery dh	1	4	1
volume surgery dh	insurance reimbursements	1	4	1
insurance coverage	insurance reimbursements	1	4	1
volume surgery dh	kitchen/cleaning/maintenance costs	1	4	1
volume surgery dh	appropriate referrals to ch	1	2	1
appropriate referrals to ch	specialized surgery at ch	1	4	1
inappropriate referrals to ch	essential surgeries at ch	1	4	1
essential surgeries at ch	specialized surgery at ch	-1	4	1
essential surgeries at ch	ch opportunities for training	-1	4	1
dh expenditure on referrals	dh spending other priorities	-1	5	1
inappropriate referrals to ch	costs to patients	1	4	1
workload	inappropriate referrals to ch	1	4	1
quality of surgery	complications	-1	5	1
training staff (esp. ana)	HRM	1	2	1
employment conditions	attracting+retaining staff	1	2	1
attracting+retaining staff	HRM	1	2	1
employment conditions	staff motivation	1	4	1
staff motivation	staff burn-out	-1	4	1
organized schedule	community awareness	1	2	1
staff burn-out	quality of surgery	-1	2	1
specialized surgery at ch	training opportunities at ch	1	4	1
training opportunities at ch	specialists at ch	1	2	1
specialists at ch	specialized surgery at ch	1	4	1
list of recognized mentors	ch staff interested in mentoring	1	2	1
planning/monitoring/accounting	availability transport	1	2	1
planning/monitoring/accounting	clear schedule of visits	1	3	1
common understanding of dh-appropriate surgery	overconfidence dh staff	-1	2	1
inappropriate referrals to ch	feedback from ch	1	2	2
workload	staff burn-out	1	4	2
staff burn-out	HRM	-1	4	2
scope of practice	volume surgery dh	1	2	2
scope of practice	HRM	1	2	2
mentee continuity	surgical mentoring	1	2	2
dh funds	surgery budget dh	1	3	2
alligning with existing TSS	surgical mentoring	1	2	2
established posts	HRM	1	2	2
HRM	motivated staff	1	2	2
employment conditions	motivated staff	1	4	2
district needs	established posts	1	2	2
motivated staff	staff working hard	1	5	2
staff working hard	volume surgery dh	1	4	2
workload	motivated staff	-1	2	2
feedback on hc referrals	diagnostic skills at hc	1	2	2
feedback on hc referrals	hc staff motivation	1	3	2
surgical mentoring	opportunities to practice	1	2	2
surgery budget dh	maintenance	1	2	2
surgery budget dh	infrastructure & equipment	1	2	2
maintenance	infrastructure & equipment	1	4	2
cms performance	procurement supplies	1	4	2
cms performance	private procurement	-1	2	2
surgery budget dh	private procurement	1	3	2
private procurement	procurement supplies	1	4	2
opportunities to exchange experience	HRM	1	3	2
volume surgery dh	hc staff motivation	1	4	2
public confidence/satisfaction	patients presenting	1	2	2
volume surgery dh	public confidence/satisfaction	1	2	2
public confidence/satisfaction	community participation	1	2	2
community participation	infrastructure & equipment	1	2	2
benefits to patients	unmet need	-1	4	2
unmet need	patients presenting	1	4	2
intra-district wa group	opportunities to exchange experience	1	4	2
intra-district wa group	hc staff motivation	1	3	2
staff motivation	motivated staff	1	4	2
volume surgery dh	staff motivation	1	3	2
surgical performance review meetings	opportunities to exchange experience	1	3	2
HRM	quality of surgery	1	4	2
protocols	quality of surgery	1	2	2
volume surgery dh	opportunities to practice	1	4	3
opportunities to practice	HRM	1	2	3
appropriate referrals from hc	volume surgery dh	1	3	3
transport	appropriate referrals from hc	1	2	3
procurement supplies	supplies in stock	1	4	3
volume surgery dh	quality of surgery	-1	2	3
quality of surgery	benefits to patients	1	5	3
community sensitization	community awareness	1	3	3
diagnostic skills at hc	appropriate referrals from hc	1	4	3
surgery budget dh	procurement supplies	1	4	3
inappropriate referrals to ch	dh expenditure on referrals	1	4	3
alligning with existing TSS	funding for mentoring	1	2	3
HRM	volume surgery dh	1	4	4
volume surgery dh	inappropriate referrals to ch	-1	4	4
volume surgery dh	benefits to patients	1	4	4
volume surgery dh	supplies used	1	5	4
supplies used	supplies in stock	-1	5	4
supplies in stock	volume surgery dh	1	3	4
infrastructure & equipment	volume surgery dh	1	2	4
community awareness	patients presenting	1	2	4
patients presenting	volume surgery dh	1	4	4
volume surgery dh	workload	1	5	4
surgical mentoring	HRM	1	2	4
funding for mentoring	surgical mentoring	1	3	4
