# Supplementary material for: Policy options for surgical mentoring: Lessons from Zambia based on stakeholder consultation and systems science
Source: PLoS One. 2021 Sep 29;16(9):e0257597. doi: 10.1371/journal.pone.0257597 (PMC8480833; doi:10.1371/journal.pone.0257597)
Supplement: S1 Data — (ZIP) [file pone.0257597.s001.zip › CalculateLinkStrengths.R]

# CalculateLinkStrengths
source("LoopStrength.R")
# re-cast names in original CLDs to combined names
all_links_renamed <- all_links

# var1
for(i in 1:nrow(all_links_renamed)){
  my.group <- all_groups$group[all_groups$original.name == paste(all_links_renamed$cld[i], all_links_renamed$var1name[i])]
  if(length(my.group) > 0){
    all_links_renamed$var1name[i] <- name_per_group$name[which(name_per_group$group == my.group)]
  }
}

# var2
for(i in 1:nrow(all_links_renamed)){
  my.group <- all_groups$group[all_groups$original.name == paste(all_links_renamed$cld[i], all_links_renamed$var2name[i])]
  if(length(my.group) > 0){
    all_links_renamed$var2name[i] <- name_per_group$name[which(name_per_group$group == my.group)]
  }
}

# add a power column
all_links_combined <- data.frame(all_links_combined, power = 0)

# for each link in final combined CLD calculate percentage of 
# base cld in which this link was also found
for(i in 1:nrow(all_links_combined)){
  
  my.hits <- all_links_renamed[
    all_links_renamed$var1name == all_links_combined$v1[i] &
    all_links_renamed$var2name == all_links_combined$v2[i], ]
  
  all_links_combined$power[i] <- all_links_combined$power[i] + length(unique(my.hits$cld))
  
}

# g4 is combined cld with only those linkgs mentioned at least twice
g4 <- graph_from_edgelist(as.matrix(all_links_combined[all_links_combined$power > 1, 1:2]), directed = T)
