# Supplementary material for: Policy options for surgical mentoring: Lessons from Zambia based on stakeholder consultation and systems science
Source: PLoS One. 2021 Sep 29;16(9):e0257597. doi: 10.1371/journal.pone.0257597 (PMC8480833; doi:10.1371/journal.pone.0257597)
Supplement: S1 Data — (ZIP) [file pone.0257597.s001.zip › CausesPlot.R]

CausesPlot <- function(v_in, tm, my_id, relative.in = F){
  NicePlot(
    v = v_in,
    columns.to.plot = c(
      which(colnames(v_in) == my_id),
      which(tm[, my_id] != 0)
    ),
    main.in = paste("Causes for\n", my_id),
    relative.to.first = relative.in,
    legend.addendum = c("",paste0("(", sign(tm[which(tm[, my_id] != 0), my_id]), ")"))
  )
}
EffectsPlot <- function(v_in, tm, my_id, relative.in = F){
  NicePlot(
    v = v_in,
    columns.to.plot = c(
      which(colnames(v_in) == my_id),
      which(tm[my_id, ] != 0)
    ),
    main.in = paste("Effects of\n", my_id),
    relative.to.first = relative.in,
    legend.addendum = c("",paste0("(", sign(tm[my_id, which(tm[my_id, ] != 0)]), ")"))
  )
}
CausesAndEffectsPlot <- function(v_in, tm, my_id, relative.in = F){
  par(mfcol=c(1,1))
  
  CausesPlot(v_in, tm, my_id, relative.in = relative.in)
  EffectsPlot(v_in, tm, my_id, relative.in = relative.in)
  
  par(mfcol=c(1,1))
}
