# Supplementary material for: Policy options for surgical mentoring: Lessons from Zambia based on stakeholder consultation and systems science
Source: PLoS One. 2021 Sep 29;16(9):e0257597. doi: 10.1371/journal.pone.0257597 (PMC8480833; doi:10.1371/journal.pone.0257597)
Supplement: S1 Data — (ZIP) [file pone.0257597.s001.zip › FeedbackLoopCalculations.R]

cycle_raw_data <- FindCycles(g3, all_links_combined, minimum.link.strength = 0)

cycles <- cycle_raw_data[[1]]

cycle_types <- cycle_raw_data[[2]]

cycle_strengths <- loop_strengths <- cycle_raw_data[[3]]

dynamic_properties <- data.frame(
  variable = as_ids(V(g3)),
  r_loops = 0,
  b_loops = 0,
  r_loops_power = 0,
  b_loops_power = 0
)

for(i in 1:length(cycles)){
  if(cycle_types[i] == -1){
    dynamic_properties$b_loops[cycles[[i]]] <- dynamic_properties$b_loops[cycles[[i]]] + 1
    dynamic_properties$b_loops_power[cycles[[i]]] <- dynamic_properties$b_loops_power[cycles[[i]]] + cycle_strengths[i]
  } else {
    dynamic_properties$r_loops[cycles[[i]]] <- dynamic_properties$r_loops[cycles[[i]]] + 1
    dynamic_properties$r_loops_power[cycles[[i]]] <- dynamic_properties$r_loops_power[cycles[[i]]] + cycle_strengths[i]
  }
}

dynamic_properties$r_loops_power <- round(dynamic_properties$r_loops_power, 2)
dynamic_properties$b_loops_power <- round(dynamic_properties$b_loops_power, 2)

involved <- InvolvedInFeedbackLoop(g3)
