# Supplementary material for: Policy options for surgical mentoring: Lessons from Zambia based on stakeholder consultation and systems science
Source: PLoS One. 2021 Sep 29;16(9):e0257597. doi: 10.1371/journal.pone.0257597 (PMC8480833; doi:10.1371/journal.pone.0257597)
Supplement: S1 Data — (ZIP) [file pone.0257597.s001.zip › FindCycles.R]

FindCycles = function(g, all.links, minimum.link.strength = 1) {
  # init
  Cycles = NULL
  # find all feedback loops
  for(v1 in V(g)) {
    if(degree(g, v1, mode="in") == 0) { next }
    GoodNeighbors = neighbors(g, v1, mode="out")
    GoodNeighbors = GoodNeighbors[GoodNeighbors > v1]
    for(v2 in GoodNeighbors) {
      TempCyc = lapply(all_simple_paths(g, v2, v1, mode = "out"), function(p) c(v1,p))
      TempCyc = TempCyc[which(sapply(TempCyc, length) > 3)]
      TempCyc = TempCyc[sapply(TempCyc, min) == sapply(TempCyc, `[`, 1)]
      Cycles  = c(Cycles, TempCyc)
    }
  }
  # remove weird first elements
  for(i in 1:length(Cycles)){
    Cycles[[i]] <- Cycles[[i]][names(Cycles[[i]]) != ""]
  }
  
  # remove duplicate feedback loops
  Cycles.sorted <- lapply(Cycles, sort)
  Cycles <- Cycles[!duplicated(Cycles.sorted)]
  
  # get loop type and plausibilities for all loops
  types <- rep(NA, length(Cycles))
  powers <- rep(NA, length(Cycles))
  
  for(cyc in 1:length(Cycles)){
    cycle_info <-  single_path_info(
      p = c(names(Cycles[[cyc]]), names(Cycles[[cyc]])[1]),
      my.all.links = all.links,
      minimum.link.strength = minimum.link.strength
    )
    types[cyc] <- cycle_info[2]
    powers[cyc] <- cycle_info[3]
  }
  Cycles <- Cycles[!is.na(powers)]
  types <- types[!is.na(powers)]
  powers <- powers[!is.na(powers)]

  return(list(Cycles, types, powers))
}
