# Supplementary material for: Policy options for surgical mentoring: Lessons from Zambia based on stakeholder consultation and systems science
Source: PLoS One. 2021 Sep 29;16(9):e0257597. doi: 10.1371/journal.pone.0257597 (PMC8480833; doi:10.1371/journal.pone.0257597)
Supplement: S1 Data — (ZIP) [file pone.0257597.s001.zip › GetLoopType.R]

GetLoopType <- function(g){
  df <- cbind(as.matrix(as_data_frame(g)), NA)
  
  for(i in 1:nrow(df)){
    
    polarity <- all_links_combined$polarity[
      all_links_combined$v1 == df[i, 1] & 
        all_links_combined$v2 == df[i, 2]
      ]
    
    if(length(polarity) > 1){
      warning("Warning: contradiction in", df[i, 1], "to", df[i, 2], "\n")
    }
    
    df[i, 3] <- polarity[1]
  }
  
  if((sum(df[, 3] == "-1") %% 2) == 0){
    return("R")
  } else {
    return("B")
  }
  
}
