# Supplementary material for: Policy options for surgical mentoring: Lessons from Zambia based on stakeholder consultation and systems science
Source: PLoS One. 2021 Sep 29;16(9):e0257597. doi: 10.1371/journal.pone.0257597 (PMC8480833; doi:10.1371/journal.pone.0257597)
Supplement: S1 Data — (ZIP) [file pone.0257597.s001.zip › ImpactOn.R]

ImpactOn <- function(g, variable.of.interest){
  source("WeightedAutocorrelation.R")
  source("WeightedAutocorrelationAndMean.R")
  source("simulation.R")
  
  out <- NULL
  
  variable.of.interest <- which(V(g)$name == variable.of.interest)
  v_ids <- as_ids(V(g))
  
  for(i in V(g)[-variable.of.interest]){
    cat("Run", i, "of",length(v_ids), ", evaluating impact of", v_ids[i], "on", v_ids[variable.of.interest], "...\n")
    qual_impact <- PathStrength(g, as_ids(V(g)[i]), variable.of.interest)
    quan_impact <-
      Marvel(
        g = g,
        n.sims = 1000,
        intervention.names = v_ids[i],
        intervention.times = 1:100,
        intervention.magnitude = 1,
        interest.plots = F,
        outcome.variables = variable.of.interest,
        outcome.weights = c(1),
        ll = 0, 
        ul = 100,
        max.speed = 1,
        speed.multiplier = 1,
        transient = F,
        evaluation.function = function(x){paste(c(sum(x), mean(x), sd(x)), collapse = "!")},
        do.plot = F
      )
    
    out <- rbind(
      out,
      data.frame(
        qual_impact,
        quanSum = round(as.numeric(strsplit(quan_impact, "!")[[1]][1]), 0) - 5000,
        quanmean = round(as.numeric(strsplit(quan_impact, "!")[[1]][2]) - 50, 3),
        quanSd =  round(as.numeric(strsplit(quan_impact, "!")[[1]][3]), 3),
        quanAut = round(as.numeric(strsplit(quan_impact, "!")[[1]][4]), 3)
      )
    )
  }
  return(out)
}
