# Supplementary material for: Policy options for surgical mentoring: Lessons from Zambia based on stakeholder consultation and systems science
Source: PLoS One. 2021 Sep 29;16(9):e0257597. doi: 10.1371/journal.pone.0257597 (PMC8480833; doi:10.1371/journal.pone.0257597)
Supplement: S1 Data — (ZIP) [file pone.0257597.s001.zip › impact_on_surgery.R]

impact_on_surgery <- NULL

surgery_variable <- which(V(g3)$name == "volume surgery dh")

for(i in V(g3)[-surgery_variable]){
  impact_on_surgery <- rbind(impact_on_surgery, PathStrength(g3, as_ids(V(g3)[i]), surgery_variable))
}
