# Supplementary material for: Policy options for surgical mentoring: Lessons from Zambia based on stakeholder consultation and systems science
Source: PLoS One. 2021 Sep 29;16(9):e0257597. doi: 10.1371/journal.pone.0257597 (PMC8480833; doi:10.1371/journal.pone.0257597)
Supplement: S1 Data — (ZIP) [file pone.0257597.s001.zip › InvolvedInFeedbackLoop.R]

InvolvedInFeedbackLoop <- function(g){
  
  involved <- rep(0, length(V(g)))
  
  for(i in 1:length(cycles)){
    involved[unname(cycles[[i]])] <- involved[unname(cycles[[i]])] + 1
  }
  
  return(involved)
}
