# Supplementary material for: Policy options for surgical mentoring: Lessons from Zambia based on stakeholder consultation and systems science
Source: PLoS One. 2021 Sep 29;16(9):e0257597. doi: 10.1371/journal.pone.0257597 (PMC8480833; doi:10.1371/journal.pone.0257597)
Supplement: S1 Data — (ZIP) [file pone.0257597.s001.zip › LinkPolarity.R]

LinkPolarity <- function(g, from, to){
  paths <- all_simple_paths(g, from, to)
  
  delete_vertices(g, !(V(g)$name %in% paths[[1]]))
  
}
