# Supplementary material for: Policy options for surgical mentoring: Lessons from Zambia based on stakeholder consultation and systems science
Source: PLoS One. 2021 Sep 29;16(9):e0257597. doi: 10.1371/journal.pone.0257597 (PMC8480833; doi:10.1371/journal.pone.0257597)
Supplement: S1 Data — (ZIP) [file pone.0257597.s001.zip › liv.2mdl]

{UTF-8}
Costs to patients  = A FUNCTION OF( Inappropriate referrals to CH)
	~	
	~		|

Appropriate referrals to CH  = A FUNCTION OF( Volume of essential surgery at DH)
	~	
	~		|

"Attracting+retaining staff"  = A FUNCTION OF( Clear career path,Incentives for working at DH
)
	~	
	~		|

Availability transport  = A FUNCTION OF( "planning/monitoring/accounting")
	~	
	~		|

Benefits to patients  = A FUNCTION OF( Quality of surgery,Volume of essential surgery at DH
)
	~	
	~		|

CH budget for technical support and supervision  = A FUNCTION OF( )
	~	
	~		|

CH opportunities for training  = A FUNCTION OF( Essential surgeries at CH)
	~	
	~		|

CH staff interested in mentoring  = A FUNCTION OF( List of recognized mentors)
	~	
	~		|

Patients presenting  = A FUNCTION OF( Community awareness)
	~	
	~		|

Clear career path  = A FUNCTION OF( )
	~	
	~		|

Clear schedule of visits  = A FUNCTION OF( "planning/monitoring/accounting")
	~	
	~		|

Insurance coverage  = A FUNCTION OF( )
	~	
	~		|

Quality of surgery  = A FUNCTION OF( Protocols dissemination and adherence,"Staff burn-out"
,"Staff capacity & skills",Volume of essential surgery at DH)
	~	
	~		|

Community awareness  = A FUNCTION OF( Organized schedule)
	~	
	~		|

Complications  = A FUNCTION OF( Quality of surgery)
	~	
	~		|

Specialized surgery at CH  = A FUNCTION OF( Appropriate referrals to CH,Essential surgeries at CH
,Specialists at CH)
	~	
	~		|

DH ability to spend on other priorities  = A FUNCTION OF( DH expenditure on referrals
)
	~	
	~		|

DH demand for mentoring  = A FUNCTION OF( )
	~	
	~		|

Staff motivation  = A FUNCTION OF( Incentives for working at DH)
	~	
	~		|

"DHO/PHO pooling"  = A FUNCTION OF( )
	~	
	~		|

Essential surgeries at CH  = A FUNCTION OF( Inappropriate referrals to CH)
	~	
	~		|

Funding  = A FUNCTION OF( CH budget for technical support and supervision,"DHO/PHO pooling"
)
	~	
	~		|

Human resources DH  = A FUNCTION OF( "Attracting+retaining staff",Incentives for working at DH
,"Training staff (esp. ANA)")
	~	
	~		|

Inappropriate referrals to CH  = A FUNCTION OF( Volume of essential surgery at DH,Workload
)
	~	
	~		|

Training opportunities at CH  = A FUNCTION OF( Specialized surgery at CH)
	~	
	~		|

"Infra & equip"  = A FUNCTION OF( )
	~	
	~		|

Volume of essential surgery at DH  = A FUNCTION OF( "Infra & equip",Patients presenting
,Specialized surgeons,"Staff capacity & skills",Supplies in stock)
	~	
	~		|

Insurance reimbursements  = A FUNCTION OF( Insurance coverage,Volume of essential surgery at DH
)
	~	
	~		|

"Kitchen/cleaning/maintenance costs"  = A FUNCTION OF( Volume of essential surgery at DH
)
	~	
	~		|

Specialized surgeons  = A FUNCTION OF( )
	~	
	~		|

Overconfidence DH staff  = A FUNCTION OF( "Common understanding of DH-appropriate surgery"
)
	~	
	~		|

"Staff burn-out"  = A FUNCTION OF( Human resources DH,Staff motivation,Workload)
	~	
	~		|

Supplies used  = A FUNCTION OF( "Surgical mentoring and other forms of in-service training"
,Volume of essential surgery at DH)
	~	
	~		|

Protocols dissemination and adherence  = A FUNCTION OF( )
	~	
	~		|

Supplies in stock  = A FUNCTION OF( Supplies used)
	~	
	~		|

"Training staff (esp. ANA)"  = A FUNCTION OF( )
	~	
	~		|

Organized schedule  = A FUNCTION OF( )
	~	
	~		|

"Surgical mentoring and other forms of in-service training"  = A FUNCTION OF( Alligning with existing TSS
,Availability transport,Clear schedule of visits,DH demand for mentoring,Funding,List of recognized mentors
,Mentee continuity,Mentors that go on trips,"planning/monitoring/accounting",Teleconsultation
)
	~	
	~		|

Specialists at CH  = A FUNCTION OF( Training opportunities at CH)
	~	
	~		|

Alligning with existing TSS  = A FUNCTION OF( "Mentoring faculty (w/ zonal focal points)"
)
	~	
	~		|

CH support for sending mentors  = A FUNCTION OF( Provincial support)
	~	
	~		|

"Common understanding of DH-appropriate surgery"  = A FUNCTION OF( )
	~	
	~		|

"Communication (channels)"  = A FUNCTION OF( )
	~	
	~		|

DH expenditure on referrals  = A FUNCTION OF( Inappropriate referrals to CH)
	~	
	~		|

Incentives for working at DH  = A FUNCTION OF( "Surgical mentoring and other forms of in-service training"
)
	~	
	~		|

List of recognized mentors  = A FUNCTION OF( "Mentoring faculty (w/ zonal focal points)"
)
	~	
	~		|

Mentee continuity  = A FUNCTION OF( )
	~	
	~		|

Mentor retention  = A FUNCTION OF( "Ongoing support of mentors; keeping the focus")
	~	
	~		|

"Mentoring faculty (w/ zonal focal points)"  = A FUNCTION OF( )
	~	
	~		|

Mentors that go on trips  = A FUNCTION OF( CH support for sending mentors,Number of available mentors
)
	~	
	~		|

Number of available mentors  = A FUNCTION OF( CH staff interested in mentoring,Mentor retention
,Training new mentors)
	~	
	~		|

"Ongoing support of mentors; keeping the focus"  = A FUNCTION OF( )
	~	
	~		|

"planning/monitoring/accounting"  = A FUNCTION OF( "Mentoring faculty (w/ zonal focal points)"
)
	~	
	~		|

Provincial support  = A FUNCTION OF( )
	~	
	~		|

"Staff capacity & skills"  = A FUNCTION OF( Human resources DH,"Surgical mentoring and other forms of in-service training"
,"Staff burn-out")
	~	
	~		|

Teleconsultation  = A FUNCTION OF( "Communication (channels)")
	~	
	~		|

Training new mentors  = A FUNCTION OF( )
	~	
	~		|

Waiting list DH  = A FUNCTION OF( "Surgical mentoring and other forms of in-service training"
)
	~	
	~		|

Workload  = A FUNCTION OF( Volume of essential surgery at DH)
	~	
	~		|

Workload CH  = A FUNCTION OF( "Surgical mentoring and other forms of in-service training"
)
	~	
	~		|

********************************************************
	.Control
********************************************************~
		Simulation Control Parameters
	|

FINAL TIME  = 100
	~	Month
	~	The final time for the simulation.
	|

INITIAL TIME  = 0
	~	Month
	~	The initial time for the simulation.
	|

SAVEPER  = 
        TIME STEP
	~	Month [0,?]
	~	The frequency with which output is stored.
	|

TIME STEP  = 1
	~	Month [0,?]
	~	The time step for the simulation.
	|

\\\---/// Sketch information - do not modify anything except names
V160  Do not put anything below this section - it will be ignored
*View 1
$Times New Roman|12|B|0-0-0|0-0-0|0-0-255|-1--1--1|-1--1--1|120,120,90,0
|1,Volume of essential surgery at DH,1031,668,89,28,3,0,0,0,0,0,-1--1--1
|2,"Staff capacity & skills",1519,570,62,23,8,0,0,0,0,0,-1--1--1
|3,Inappropriate referrals to CH,548,495,69,23,8,0,0,0,0,0,-1--1--1
|6,Human resources DH,1016,393,61,23,8,0,0,0,0,0,-1--1--1
|8,Incentives for working at DH,715,358,67,29,8,0,0,0,0,0,-1--1--1
|9,"Staff burn-out",1019,505,39,23,8,0,0,0,0,0,-1--1--1
|11,Workload,1006,584,44,13,8,0,0,0,0,0,-1--1--1
|15,"Surgical mentoring and other forms of in-service training",755,248,92,50,3,0,0,0,0,0,-1--1--1
|18,CH opportunities for training,644,632,76,23,8,0,0,0,0,0,-1--1--1
|20,Quality of surgery,1206,609,45,23,8,0,0,0,0,0,-1--1--1
|22,Number of available mentors,165,396,78,23,8,0,0,0,0,0,-1--1--1
|23,"planning/monitoring/accounting",598,67,93,28,8,0,0,0,0,0,-1--1--1
|25,Alligning with existing TSS,525,162,61,23,8,0,0,0,0,0,-1--1--1
|26,DH demand for mentoring,1006,198,60,27,8,0,0,0,0,0,-1--1--1
|27,CH staff interested in mentoring,292,348,58,29,8,0,0,0,0,0,-1--1--1
|31,"Ongoing support of mentors; keeping the focus",158,555,94,34,8,0,0,0,0,0,-1--1--1
|32,Training new mentors,135,277,58,23,8,0,0,0,0,0,-1--1--1
|34,Mentor retention,164,478,41,23,8,0,0,0,0,0,-1--1--1
|37,Mentee continuity,921,300,44,23,8,0,0,0,0,0,-1--1--1
|38,Teleconsultation,486,235,75,20,8,0,0,0,0,0,-1--1--1
|39,"Communication (channels)",360,180,71,23,8,0,0,0,0,0,-1--1--1
|42,Funding,1007,151,35,13,8,0,0,0,0,0,-1--1--1
|44,CH support for sending mentors,261,616,72,23,8,0,0,0,0,0,-1--1--1
|45,Mentors that go on trips,418,407,58,23,8,0,0,0,0,0,-1--1--1
|49,Provincial support,246,775,45,23,8,0,0,0,0,0,-1--1--1
|51,"Mentoring faculty (w/ zonal focal points)",284,115,108,25,8,0,0,0,0,0,-1--1--1
|53,Clear schedule of visits,815,97,66,23,8,0,0,0,0,0,-1--1--1
|54,List of recognized mentors,409,290,71,26,8,0,0,0,0,0,-1--1--1
|55,Availability transport,702,135,51,23,8,0,0,0,0,0,-1--1--1
|58,"Common understanding of DH-appropriate surgery",1481,204,93,40,8,0,0,0,0,0,-1--1--1
|62,Supplies used,286,868,58,13,8,0,0,0,0,0,-1--1--1
|64,Workload CH,1268,256,73,17,8,0,0,0,0,0,-1--1--1
|66,Waiting list DH,1067,279,69,11,8,0,0,0,0,0,-1--1--1
|68,DH expenditure on referrals,719,437,71,23,8,0,0,0,0,0,-1--1--1
|70,Supplies in stock,913,804,47,23,8,0,0,0,0,0,-1--1--1
|74,"Infra & equip",763,804,59,13,8,0,0,0,0,0,-1--1--1
|76,Specialized surgeons,1089,834,50,23,8,0,0,0,0,0,-1--1--1
|78,Insurance reimbursements,1278,812,71,23,8,0,0,0,0,0,-1--1--1
|80,Insurance coverage,1476,739,44,23,8,0,0,0,0,0,-1--1--1
|82,"Kitchen/cleaning/maintenance costs",944,880,132,23,8,0,0,0,0,0,-1--1--1
|84,Appropriate referrals to CH,649,697,69,23,8,0,0,0,0,0,-1--1--1
|86,Specialized surgery at CH,492,679,64,23,8,0,0,0,0,0,-1--1--1
|88,Essential surgeries at CH,510,593,72,22,8,0,0,0,0,0,-1--1--1
|92,DH ability to spend on other priorities,875,488,85,23,8,0,0,0,0,0,-1--1--1
|93,Costs to patients,604,395,37,23,8,0,0,0,0,0,-1--1--1
|97,Benefits to patients,1228,706,51,21,8,0,0,0,0,0,-1--1--1
|99,Protocols dissemination and adherence,1350,595,78,34,8,0,0,0,0,0,-1--1--1
|100,Complications,1196,517,67,12,8,0,0,0,0,0,-1--1--1
|104,"Training staff (esp. ANA)",1129,449,61,23,8,0,0,0,0,0,-1--1--1
|106,"Attracting+retaining staff",1124,328,91,23,8,0,0,0,0,0,-1--1--1
|109,Staff motivation,858,414,47,23,8,0,0,0,0,0,-1--1--1
|111,Clear career path,1364,385,57,23,8,0,0,0,0,0,-1--1--1
|113,Organized schedule,687,525,47,23,8,0,0,0,0,0,-1--1--1
|115,"
B
,618,850,20,20,5,131,0,0,-1,0,-1--1--1
|116,"
B
,1084,580,20,20,4,131,0,0,-1,0,-1--1--1
|118,Patients presenting,907,602,47,23,8,0,0,0,0,0,-1--1--1
|119,Community awareness,807,561,56,21,8,0,0,0,0,0,-1--1--1
|124,Training opportunities at CH,556,759,87,23,8,0,0,0,0,0,-1--1--1
|125,Specialists at CH,378,765,58,23,8,0,0,0,0,0,-1--1--1
|129,"
R
,469,740,20,20,4,131,0,0,-1,0,-1--1--1
|130,CH budget for technical support and supervision,1220,191,106,23,8,0,0,0,0,0,-1--1--1
|132,"DHO/PHO pooling",1107,105,50,23,8,0,0,0,0,0,-1--1--1
|138,Overconfidence DH staff,1326,91,71,23,8,0,0,0,0,0,-1--1--1
>2,1,1,0,43,0,0,-1--1--1,1|(1448,683)|
>1,3,1,0,45,0,0,-1--1--1,1|(779,636)|
>6,2,1,0,43,0,0,-1--1--1,1|(1191,382)|
>6,9,1,0,45,0,0,-1--1--1,1|(1029,433)|
>1,11,1,0,43,0,0,-1--1--1,1|(999,614)|
>11,9,1,0,43,0,0,-1--1--1,1|(1021,561)|
>9,2,1,0,45,0,0,-1--1--1,1|(1262,490)|
>15,2,1,0,43,0,0,-1--1--1,1|(1075,81)|
>15,8,1,0,43,0,0,-1--1--1,1|(743,329)|
>8,6,1,0,43,0,0,-1--1--1,1|(860,352)|
>2,20,1,0,43,0,0,-1--1--1,1|(1343,545)|
>23,15,1,0,43,0,0,-1--1--1,1|(632,121)|
>27,22,1,0,43,0,0,-1--1--1,1|(247,336)|
>26,15,1,0,43,0,0,-1--1--1,1|(899,229)|
>25,15,1,0,43,0,0,-1--1--1,1|(613,176)|
>32,22,1,0,43,0,0,-1--1--1,1|(113,347)|
>31,34,1,0,43,0,0,-1--1--1,1|(158,508)|
>34,22,1,0,43,0,0,-1--1--1,1|(153,443)|
>39,38,1,0,43,0,0,-1--1--1,1|(399,216)|
>38,15,1,0,43,0,0,-1--1--1,1|(599,213)|
>42,15,1,0,43,0,0,-1--1--1,1|(925,179)|
>22,45,1,0,43,0,0,-1--1--1,1|(282,456)|
>45,15,1,0,43,0,0,-1--1--1,1|(555,318)|
>44,45,1,0,43,0,0,-1--1--1,1|(313,568)|
>49,44,1,0,43,0,0,-1--1--1,1|(211,687)|
>51,25,1,0,43,0,0,-1--1--1,1|(432,101)|
>51,54,1,0,43,0,0,-1--1--1,1|(288,246)|
>51,23,1,0,43,0,0,-1--1--1,1|(420,86)|
>55,15,1,0,43,0,0,-1--1--1,1|(708,157)|
>53,15,1,0,43,0,0,-1--1--1,1|(801,150)|
>54,15,1,0,43,0,0,-1--1--1,1|(564,271)|
>15,62,1,0,43,0,0,-1--1--1,1|(338,663)|
>15,64,1,0,45,0,0,-1--1--1,1|(1014,251)|
>15,66,1,0,45,0,0,-1--1--1,1|(896,269)|
>3,68,1,0,43,0,0,-1--1--1,1|(630,454)|
>62,70,1,0,45,0,0,-1--1--1,1|(600,888)|
>70,1,1,0,43,0,0,-1--1--1,1|(966,748)|
>1,62,1,0,43,0,0,-1--1--1,1|(654,803)|
>74,1,1,0,43,0,0,-1--1--1,1|(880,753)|
>76,1,1,0,43,0,0,-1--1--1,1|(1046,761)|
>1,78,1,0,43,0,0,-1--1--1,1|(1110,774)|
>80,78,1,0,43,0,0,-1--1--1,1|(1389,792)|
>1,82,1,0,43,0,0,-1--1--1,1|(1006,764)|
>1,84,1,0,43,0,0,-1--1--1,1|(832,673)|
>84,86,1,0,43,0,0,-1--1--1,1|(574,689)|
>3,88,1,0,43,0,0,-1--1--1,1|(511,526)|
>88,86,1,0,45,0,0,-1--1--1,1|(501,626)|
>88,18,1,0,45,0,0,-1--1--1,1|(581,574)|
>68,92,1,0,45,0,0,-1--1--1,1|(818,449)|
>3,93,1,0,43,0,0,-1--1--1,1|(561,423)|
>11,3,1,0,43,0,0,-1--1--1,1|(925,546)|
>1,97,1,0,43,0,0,-1--1--1,1|(1130,698)|
>20,100,1,0,45,0,0,-1--1--1,1|(1210,578)|
>99,20,1,0,43,0,0,-1--1--1,1|(1272,635)|
>1,20,1,0,45,0,0,-1--1--1,1|(1096,636)|
>104,6,1,0,43,0,0,-1--1--1,1|(1098,416)|
>8,106,1,0,43,0,0,-1--1--1,1|(889,332)|
>106,6,1,0,43,0,0,-1--1--1,1|(1076,356)|
>8,109,1,0,43,0,0,-1--1--1,1|(818,377)|
>111,106,1,0,43,0,0,-1--1--1,1|(1243,332)|
>109,9,1,0,45,0,0,-1--1--1,1|(944,442)|
>20,97,0,0,43,0,0,-1--1--1,1|(1215,651)|
>113,119,1,0,43,0,0,-1--1--1,1|(731,566)|
>119,118,1,0,43,0,0,-1--1--1,1|(846,614)|
>118,1,1,0,43,0,0,-1--1--1,1|(932,649)|
>9,20,1,0,45,0,0,-1--1--1,1|(1134,558)|
>86,124,1,0,0,0,0,-1--1--1,1|(548,711)|
>124,125,1,0,43,0,0,-1--1--1,1|(427,814)|
>125,86,1,0,43,0,0,-1--1--1,1|(413,687)|
>130,42,1,0,43,0,0,-1--1--1,1|(1157,146)|
>132,42,1,0,43,0,0,-1--1--1,1|(1020,133)|
>37,15,1,0,43,0,0,-1--1--1,1|(843,306)|
>54,27,1,0,43,0,0,-1--1--1,1|(337,354)|
>23,55,1,0,43,0,0,-1--1--1,1|(707,95)|
>23,53,1,0,43,0,0,-1--1--1,1|(719,48)|
>58,138,1,0,45,0,0,-1--1--1,1|(1416,131)|
