# Supplementary material for: Policy options for surgical mentoring: Lessons from Zambia based on stakeholder consultation and systems science
Source: PLoS One. 2021 Sep 29;16(9):e0257597. doi: 10.1371/journal.pone.0257597 (PMC8480833; doi:10.1371/journal.pone.0257597)
Supplement: S1 Data — (ZIP) [file pone.0257597.s001.zip › liv.mdl]

{UTF-8}
Costs to patients  = A FUNCTION OF( Inappropriate referrals to CH)
	~	
	~		|

Appropriate referrals to CH  = A FUNCTION OF( Volume of essential surgery at DH)
	~	
	~		|

"Attracting+retaining staff"  = A FUNCTION OF( Clear career path,Incentives for working at DH
)
	~	
	~		|

Availability transport  = A FUNCTION OF( "planning/monitoring/accounting")
	~	
	~		|

Benefits to patients  = A FUNCTION OF( Quality of surgery,Volume of essential surgery at DH
)
	~	
	~		|

CH budget for technical support and supervision  = A FUNCTION OF( )
	~	
	~		|

CH opportunities for training  = A FUNCTION OF( Essential surgeries at CH)
	~	
	~		|

CH staff interested in mentoring  = A FUNCTION OF( List of recognized mentors)
	~	
	~		|

Patients presenting  = A FUNCTION OF( Community awareness)
	~	
	~		|

Clear career path  = A FUNCTION OF( )
	~	
	~		|

Clear schedule of visits  = A FUNCTION OF( "planning/monitoring/accounting")
	~	
	~		|

Insurance coverage  = A FUNCTION OF( )
	~	
	~		|

Quality of surgery  = A FUNCTION OF( Protocols dissemination and adherence,"Staff burn-out"
,"Staff capacity & skills",Volume of essential surgery at DH)
	~	
	~		|

Community awareness  = A FUNCTION OF( Organized schedule)
	~	
	~		|

Complications  = A FUNCTION OF( Quality of surgery)
	~	
	~		|

Specialized surgery at CH  = A FUNCTION OF( Appropriate referrals to CH,Essential surgeries at CH
,Specialists at CH)
	~	
	~		|

DH ability to spend on other priorities  = A FUNCTION OF( DH expenditure on referrals
)
	~	
	~		|

DH demand for mentoring  = A FUNCTION OF( )
	~	
	~		|

Staff motivation  = A FUNCTION OF( Incentives for working at DH)
	~	
	~		|

"DHO/PHO pooling"  = A FUNCTION OF( )
	~	
	~		|

Essential surgeries at CH  = A FUNCTION OF( Inappropriate referrals to CH)
	~	
	~		|

Funding  = A FUNCTION OF( CH budget for technical support and supervision,"DHO/PHO pooling"
)
	~	
	~		|

Human resources DH  = A FUNCTION OF( "Attracting+retaining staff",Incentives for working at DH
,"Training staff (esp. ANA)")
	~	
	~		|

Inappropriate referrals to CH  = A FUNCTION OF( Volume of essential surgery at DH,Workload
)
	~	
	~		|

Training opportunities at CH  = A FUNCTION OF( Specialized surgery at CH)
	~	
	~		|

"Infra & equip"  = A FUNCTION OF( )
	~	
	~		|

Volume of essential surgery at DH  = A FUNCTION OF( "Infra & equip",Patients presenting
,Specialized surgeons,"Staff capacity & skills",Supplies in stock)
	~	
	~		|

Insurance reimbursements  = A FUNCTION OF( Insurance coverage,Volume of essential surgery at DH
)
	~	
	~		|

"Kitchen/cleaning/maintenance costs"  = A FUNCTION OF( Volume of essential surgery at DH
)
	~	
	~		|

Specialized surgeons  = A FUNCTION OF( )
	~	
	~		|

Overconfidence DH staff  = A FUNCTION OF( "Common understanding of DH-appropriate surgery"
)
	~	
	~		|

"Staff burn-out"  = A FUNCTION OF( Human resources DH,Staff motivation,Workload)
	~	
	~		|

Supplies used  = A FUNCTION OF( "Surgical mentoring and other forms of in-service training"
,Volume of essential surgery at DH)
	~	
	~		|

Protocols dissemination and adherence  = A FUNCTION OF( )
	~	
	~		|

Supplies in stock  = A FUNCTION OF( Supplies used)
	~	
	~		|

"Training staff (esp. ANA)"  = A FUNCTION OF( )
	~	
	~		|

Organized schedule  = A FUNCTION OF( )
	~	
	~		|

"Surgical mentoring and other forms of in-service training"  = A FUNCTION OF( Alligning with existing TSS
,Availability transport,Clear schedule of visits,DH demand for mentoring,Funding,List of recognized mentors
,Mentee continuity,Mentors that go on trips,"planning/monitoring/accounting",Teleconsultation
)
	~	
	~		|

Specialists at CH  = A FUNCTION OF( Training opportunities at CH)
	~	
	~		|

Alligning with existing TSS  = A FUNCTION OF( "Mentoring faculty (w/ zonal focal points)"
)
	~	
	~		|

CH support for sending mentors  = A FUNCTION OF( Provincial support)
	~	
	~		|

"Common understanding of DH-appropriate surgery"  = A FUNCTION OF( )
	~	
	~		|

"Communication (channels)"  = A FUNCTION OF( )
	~	
	~		|

DH expenditure on referrals  = A FUNCTION OF( Inappropriate referrals to CH)
	~	
	~		|

Incentives for working at DH  = A FUNCTION OF( "Surgical mentoring and other forms of in-service training"
)
	~	
	~		|

List of recognized mentors  = A FUNCTION OF( "Mentoring faculty (w/ zonal focal points)"
)
	~	
	~		|

Mentee continuity  = A FUNCTION OF( )
	~	
	~		|

Mentor retention  = A FUNCTION OF( "Ongoing support of mentors; keeping the focus")
	~	
	~		|

"Mentoring faculty (w/ zonal focal points)"  = A FUNCTION OF( )
	~	
	~		|

Mentors that go on trips  = A FUNCTION OF( CH support for sending mentors,Number of available mentors
)
	~	
	~		|

Number of available mentors  = A FUNCTION OF( CH staff interested in mentoring,Mentor retention
,Training new mentors)
	~	
	~		|

"Ongoing support of mentors; keeping the focus"  = A FUNCTION OF( )
	~	
	~		|

"planning/monitoring/accounting"  = A FUNCTION OF( "Mentoring faculty (w/ zonal focal points)"
)
	~	
	~		|

Provincial support  = A FUNCTION OF( )
	~	
	~		|

"Staff capacity & skills"  = A FUNCTION OF( Human resources DH,"Surgical mentoring and other forms of in-service training"
,"Staff burn-out")
	~	
	~		|

Teleconsultation  = A FUNCTION OF( "Communication (channels)")
	~	
	~		|

Training new mentors  = A FUNCTION OF( )
	~	
	~		|

Waiting list DH  = A FUNCTION OF( "Surgical mentoring and other forms of in-service training"
)
	~	
	~		|

Workload  = A FUNCTION OF( Volume of essential surgery at DH)
	~	
	~		|

Workload CH  = A FUNCTION OF( "Surgical mentoring and other forms of in-service training"
)
	~	
	~		|

********************************************************
	.Control
********************************************************~
		Simulation Control Parameters
	|

FINAL TIME  = 100
	~	Month
	~	The final time for the simulation.
	|

INITIAL TIME  = 0
	~	Month
	~	The initial time for the simulation.
	|

SAVEPER  = 
        TIME STEP
	~	Month [0,?]
	~	The frequency with which output is stored.
	|

TIME STEP  = 1
	~	Month [0,?]
	~	The time step for the simulation.
	|

\\\---/// Sketch information - do not modify anything except names
V300  Do not put anything below this section - it will be ignored
*View 1
$132-243-26,0,Times New Roman|12|B|0-0-0|0-0-0|0-0-255|-1--1--1|-1--1--1|120,120,90,0
10,1,Volume of essential surgery at DH,1031,691,89,28,3,3,0,0,0,0,0,0
10,2,"Staff capacity & skills",1519,593,62,23,8,3,0,0,0,0,0,0
10,3,Inappropriate referrals to CH,548,518,69,23,8,3,0,0,0,0,0,0
10,4,Human resources DH,1016,416,61,23,8,3,0,0,0,0,0,0
10,5,Incentives for working at DH,715,381,67,29,8,3,0,0,0,0,0,0
10,6,"Staff burn-out",1019,528,39,23,8,3,0,0,0,0,0,0
10,7,Workload,1006,607,44,13,8,3,0,0,0,0,0,0
10,8,"Surgical mentoring and other forms of in-service training",755,271,92,50,3,3,0,0,0,0,0,0
10,9,CH opportunities for training,644,655,76,23,8,3,0,0,0,0,0,0
10,10,Quality of surgery,1206,632,45,23,8,3,0,0,0,0,0,0
10,11,Number of available mentors,165,419,78,23,8,3,0,0,0,0,0,0
10,12,"planning/monitoring/accounting",598,90,93,28,8,3,0,0,0,0,0,0
10,13,Alligning with existing TSS,525,185,61,23,8,3,0,0,0,0,0,0
10,14,DH demand for mentoring,1006,221,60,27,8,3,0,0,0,0,0,0
10,15,CH staff interested in mentoring,292,371,58,29,8,3,0,0,0,0,0,0
10,16,"Ongoing support of mentors; keeping the focus",158,578,94,34,8,3,0,0,0,0,0,0
10,17,Training new mentors,135,300,58,23,8,3,0,0,0,0,0,0
10,18,Mentor retention,164,501,41,23,8,3,0,0,0,0,0,0
10,19,Mentee continuity,921,323,44,23,8,3,0,0,0,0,0,0
10,20,Teleconsultation,486,258,75,20,8,3,0,0,0,0,0,0
10,21,"Communication (channels)",360,203,71,23,8,3,0,0,0,0,0,0
10,22,Funding,1007,174,35,13,8,3,0,0,0,0,0,0
10,23,CH support for sending mentors,261,639,72,23,8,3,0,0,0,0,0,0
10,24,Mentors that go on trips,418,430,58,23,8,3,0,0,0,0,0,0
10,25,Provincial support,246,798,45,23,8,3,0,0,0,0,0,0
10,26,"Mentoring faculty (w/ zonal focal points)",284,138,108,25,8,3,0,0,0,0,0,0
10,27,Clear schedule of visits,815,120,66,23,8,3,0,0,0,0,0,0
10,28,List of recognized mentors,409,313,71,26,8,3,0,0,0,0,0,0
10,29,Availability transport,702,158,51,23,8,3,0,0,0,0,0,0
10,30,"Common understanding of DH-appropriate surgery",1481,227,93,40,8,3,0,0,0,0,0,0
10,31,Supplies used,286,891,58,13,8,3,0,0,0,0,0,0
10,32,Workload CH,1268,279,73,17,8,3,0,0,0,0,0,0
10,33,Waiting list DH,1067,302,69,11,8,3,0,0,0,0,0,0
10,34,DH expenditure on referrals,719,460,71,23,8,3,0,0,0,0,0,0
10,35,Supplies in stock,913,827,47,23,8,3,0,0,0,0,0,0
10,36,"Infra & equip",763,827,59,13,8,3,0,0,0,0,0,0
10,37,Specialized surgeons,1089,857,50,23,8,3,0,0,0,0,0,0
10,38,Insurance reimbursements,1278,835,71,23,8,3,0,0,0,0,0,0
10,39,Insurance coverage,1476,762,44,23,8,3,0,0,0,0,0,0
10,40,"Kitchen/cleaning/maintenance costs",944,903,132,23,8,3,0,0,0,0,0,0
10,41,Appropriate referrals to CH,649,720,69,23,8,3,0,0,0,0,0,0
10,42,Specialized surgery at CH,492,702,64,23,8,3,0,0,0,0,0,0
10,43,Essential surgeries at CH,510,616,72,22,8,3,0,0,0,0,0,0
10,44,DH ability to spend on other priorities,875,511,85,23,8,3,0,0,0,0,0,0
10,45,Costs to patients,604,418,37,23,8,3,0,0,0,0,0,0
10,46,Benefits to patients,1228,729,51,21,8,3,0,0,0,0,0,0
10,47,Protocols dissemination and adherence,1350,618,78,34,8,3,0,0,0,0,0,0
10,48,Complications,1196,540,67,12,8,3,0,0,0,0,0,0
10,49,"Training staff (esp. ANA)",1129,472,61,23,8,3,0,0,0,0,0,0
10,50,"Attracting+retaining staff",1124,351,91,23,8,3,0,0,0,0,0,0
10,51,Staff motivation,858,437,47,23,8,3,0,0,0,0,0,0
10,52,Clear career path,1364,408,57,23,8,3,0,0,0,0,0,0
10,53,Organized schedule,687,548,47,23,8,3,0,0,0,0,0,0
12,54,0,618,873,20,20,5,7,0,0,-1,0,0,0
B
12,55,0,1084,603,20,20,4,7,0,0,-1,0,0,0
B
10,56,Patients presenting,907,625,47,23,8,3,0,0,0,0,0,0
10,57,Community awareness,807,584,56,21,8,3,0,0,0,0,0,0
10,58,Training opportunities at CH,556,782,87,23,8,3,0,0,0,0,0,0
10,59,Specialists at CH,378,788,58,23,8,3,0,0,0,0,0,0
12,60,0,469,763,20,20,4,7,0,0,-1,0,0,0
R
10,61,CH budget for technical support and supervision,1220,214,106,23,8,3,0,0,0,0,0,0
10,62,"DHO/PHO pooling",1107,128,50,23,8,3,0,0,0,0,0,0
10,63,Overconfidence DH staff,1326,114,71,23,8,3,0,0,0,0,0,0
1,64,2,1,1,0,43,0,0,0,0,-1--1--1,,1|(1448,706)|
1,65,1,3,1,0,45,0,0,0,0,-1--1--1,,1|(779,659)|
1,66,4,2,1,0,43,0,0,0,0,-1--1--1,,1|(1191,405)|
1,67,4,6,1,0,45,0,0,0,0,-1--1--1,,1|(1029,456)|
1,68,1,7,1,0,43,0,0,0,0,-1--1--1,,1|(999,637)|
1,69,7,6,1,0,43,0,0,0,0,-1--1--1,,1|(1021,584)|
1,70,6,2,1,0,45,0,0,0,0,-1--1--1,,1|(1262,513)|
1,71,8,2,1,0,43,0,0,0,0,-1--1--1,,1|(1075,104)|
1,72,8,5,1,0,43,0,0,0,0,-1--1--1,,1|(743,352)|
1,73,5,4,1,0,43,0,0,0,0,-1--1--1,,1|(860,375)|
1,74,2,10,1,0,43,0,0,0,0,-1--1--1,,1|(1343,568)|
1,75,12,8,1,0,43,0,0,0,0,-1--1--1,,1|(632,144)|
1,76,15,11,1,0,43,0,0,0,0,-1--1--1,,1|(247,359)|
1,77,14,8,1,0,43,0,0,0,0,-1--1--1,,1|(899,252)|
1,78,13,8,1,0,43,0,0,0,0,-1--1--1,,1|(613,199)|
1,79,17,11,1,0,43,0,0,0,0,-1--1--1,,1|(113,370)|
1,80,16,18,1,0,43,0,0,0,0,-1--1--1,,1|(158,531)|
1,81,18,11,1,0,43,0,0,0,0,-1--1--1,,1|(153,466)|
1,82,21,20,1,0,43,0,0,0,0,-1--1--1,,1|(399,239)|
1,83,20,8,1,0,43,0,0,0,0,-1--1--1,,1|(599,236)|
1,84,22,8,1,0,43,0,0,0,0,-1--1--1,,1|(925,202)|
1,85,11,24,1,0,43,0,0,0,0,-1--1--1,,1|(282,479)|
1,86,24,8,1,0,43,0,0,0,0,-1--1--1,,1|(555,341)|
1,87,23,24,1,0,43,0,0,0,0,-1--1--1,,1|(313,591)|
1,88,25,23,1,0,43,0,0,0,0,-1--1--1,,1|(211,710)|
1,89,26,13,1,0,43,0,0,0,0,-1--1--1,,1|(432,124)|
1,90,26,28,1,0,43,0,0,0,0,-1--1--1,,1|(288,269)|
1,91,26,12,1,0,43,0,0,0,0,-1--1--1,,1|(420,109)|
1,92,29,8,1,0,43,0,0,0,0,-1--1--1,,1|(708,180)|
1,93,27,8,1,0,43,0,0,0,0,-1--1--1,,1|(801,173)|
1,94,28,8,1,0,43,0,0,0,0,-1--1--1,,1|(564,294)|
1,95,8,31,1,0,43,0,0,0,0,-1--1--1,,1|(338,686)|
1,96,8,32,1,0,45,0,0,0,0,-1--1--1,,1|(1014,274)|
1,97,8,33,1,0,45,0,0,0,0,-1--1--1,,1|(896,292)|
1,98,3,34,1,0,43,0,0,0,0,-1--1--1,,1|(630,477)|
1,99,31,35,1,0,45,0,0,0,0,-1--1--1,,1|(600,911)|
1,100,35,1,1,0,43,0,0,0,0,-1--1--1,,1|(966,771)|
1,101,1,31,1,0,43,0,0,0,0,-1--1--1,,1|(654,826)|
1,102,36,1,1,0,43,0,0,0,0,-1--1--1,,1|(880,776)|
1,103,37,1,1,0,43,0,0,0,0,-1--1--1,,1|(1046,784)|
1,104,1,38,1,0,43,0,0,0,0,-1--1--1,,1|(1110,797)|
1,105,39,38,1,0,43,0,0,0,0,-1--1--1,,1|(1389,815)|
1,106,1,40,1,0,43,0,0,0,0,-1--1--1,,1|(1006,787)|
1,107,1,41,1,0,43,0,0,0,0,-1--1--1,,1|(832,696)|
1,108,41,42,1,0,43,0,0,0,0,-1--1--1,,1|(574,712)|
1,109,3,43,1,0,43,0,0,0,0,-1--1--1,,1|(511,549)|
1,110,43,42,1,0,45,0,0,0,0,-1--1--1,,1|(501,649)|
1,111,43,9,1,0,45,0,0,0,0,-1--1--1,,1|(581,597)|
1,112,34,44,1,0,45,0,0,0,0,-1--1--1,,1|(818,472)|
1,113,3,45,1,0,43,0,0,0,0,-1--1--1,,1|(561,446)|
1,114,7,3,1,0,43,0,0,0,0,-1--1--1,,1|(925,569)|
1,115,1,46,1,0,43,0,0,0,0,-1--1--1,,1|(1130,721)|
1,116,10,48,1,0,45,0,0,0,0,-1--1--1,,1|(1210,601)|
1,117,47,10,1,0,43,0,0,0,0,-1--1--1,,1|(1272,658)|
1,118,1,10,1,0,45,0,0,0,0,-1--1--1,,1|(1096,659)|
1,119,49,4,1,0,43,0,0,0,0,-1--1--1,,1|(1098,439)|
1,120,5,50,1,0,43,0,0,0,0,-1--1--1,,1|(889,355)|
1,121,50,4,1,0,43,0,0,0,0,-1--1--1,,1|(1076,379)|
1,122,5,51,1,0,43,0,0,0,0,-1--1--1,,1|(818,400)|
1,123,52,50,1,0,43,0,0,0,0,-1--1--1,,1|(1243,355)|
1,124,51,6,1,0,45,0,0,0,0,-1--1--1,,1|(944,465)|
1,125,10,46,0,0,43,0,0,0,0,-1--1--1,,1|(1215,674)|
1,126,53,57,1,0,43,0,0,0,0,-1--1--1,,1|(731,589)|
1,127,57,56,1,0,43,0,0,0,0,-1--1--1,,1|(846,637)|
1,128,56,1,1,0,43,0,0,0,0,-1--1--1,,1|(932,672)|
1,129,6,10,1,0,45,0,0,0,0,-1--1--1,,1|(1134,581)|
1,130,42,58,1,0,0,0,0,0,0,-1--1--1,,1|(548,734)|
1,131,58,59,1,0,43,0,0,0,0,-1--1--1,,1|(427,837)|
1,132,59,42,1,0,43,0,0,0,0,-1--1--1,,1|(413,710)|
1,133,61,22,1,0,43,0,0,0,0,-1--1--1,,1|(1157,169)|
1,134,62,22,1,0,43,0,0,0,0,-1--1--1,,1|(1020,156)|
1,135,19,8,1,0,43,0,0,0,0,-1--1--1,,1|(843,329)|
1,136,28,15,1,0,43,0,0,0,0,-1--1--1,,1|(337,377)|
1,137,12,29,1,0,43,0,0,0,0,-1--1--1,,1|(707,118)|
1,138,12,27,1,0,43,0,0,0,0,-1--1--1,,1|(719,71)|
1,139,30,63,1,0,45,0,0,0,0,-1--1--1,,1|(1416,154)|
///---\\\
:L<%^E!@
9:Current
23:0
15:0,0,0,0,0,0
19:90,0
27:0,
34:0,
5:"Staff capacity & skills"
24:0
25:0
26:0
