# Supplementary material for: Policy options for surgical mentoring: Lessons from Zambia based on stakeholder consultation and systems science
Source: PLoS One. 2021 Sep 29;16(9):e0257597. doi: 10.1371/journal.pone.0257597 (PMC8480833; doi:10.1371/journal.pone.0257597)
Supplement: S1 Data — (ZIP) [file pone.0257597.s001.zip › LoadAndCheckCombinations.R]

library("xlsx")
library("igraph")
options(stringsAsFactors = F)

all_combinations <- read.xlsx("CLD_analysis_tool.xlsx", sheetName = "Combination")

all_combinations[, 2] <- tolower(all_combinations[, 2])
all_combinations[, 4] <- tolower(all_combinations[, 4])

# remove duplicates
all_combinations <- all_combinations[!duplicated(all_combinations[, 1:4]), 1:4]

# in each row, check if variables can be found in the base CLDs
is_ok <- data.frame(
  v1 = rep(NA, nrow(all_combinations)),
  v2 = rep(NA, nrow(all_combinations))
)
for(i in 1:nrow(all_combinations)){
  # var1
  is_ok$v1[i] <- sum(all_variables$cld == all_combinations$CLD1[i] & all_combinations$VAR1[i] == all_variables$name)
  # var2
  is_ok$v2[i] <- sum(all_variables$cld == all_combinations$CLD2[i] & all_combinations$VAR2[i] == all_variables$name)
}

all_combinations <- data.frame(all_combinations, is_ok)

if(sum(all_combinations[, 5:6]) != (2 * nrow(all_combinations))){
  View(all_combinations[rowSums(all_combinations[, 5:6]) != 2, ])
  stop("Combination to CLD matching failed.")
}
