# Supplementary material for: Policy options for surgical mentoring: Lessons from Zambia based on stakeholder consultation and systems science
Source: PLoS One. 2021 Sep 29;16(9):e0257597. doi: 10.1371/journal.pone.0257597 (PMC8480833; doi:10.1371/journal.pone.0257597)
Supplement: S1 Data — (ZIP) [file pone.0257597.s001.zip › LoadBaseClds.R]

library("xlsx")
library("igraph")
library("wordcloud")
options(stringsAsFactors = F)

cld_data <- read.xlsx("CLD_analysis_tool.xlsx", sheetName = "CLDs")

all_variables <- data.frame(
  cld = cld_data$CLD[cld_data$Type == "VAR"],
  nr = cld_data$v1[cld_data$Type == "VAR"],
  name = tolower(cld_data$v2[cld_data$Type == "VAR"])
)

all_links <- data.frame(
  cld = cld_data$CLD[cld_data$Type == "LINK"],
  var1 = tolower(cld_data$v1[cld_data$Type == "LINK"]),
  var2 = tolower(cld_data$v2[cld_data$Type == "LINK"]),
  var1name = NA,
  var2name = NA,
  polarity = cld_data$polarity[cld_data$Type == "LINK"]
)

for(i in 1:nrow(all_links)){
  all_links$var1name[i] <- all_variables$name[all_variables$cld == all_links$cld[i] & all_variables$nr == all_links$var1[i]]
  all_links$var2name[i] <- all_variables$name[all_variables$cld == all_links$cld[i] & all_variables$nr == all_links$var2[i]]
}

cld_livingstone <- graph_from_edgelist(as.matrix(all_links[all_links$cld == "LIV", 4:5]))
cld_zimba <- graph_from_edgelist(as.matrix(all_links[all_links$cld == "ZIM", 4:5]))
cld_namwala <- graph_from_edgelist(as.matrix(all_links[all_links$cld == "NAM", 4:5]))
cld_uth <- graph_from_edgelist(as.matrix(all_links[all_links$cld == "UTH", 4:5]))
