# Supplementary material for: Policy options for surgical mentoring: Lessons from Zambia based on stakeholder consultation and systems science
Source: PLoS One. 2021 Sep 29;16(9):e0257597. doi: 10.1371/journal.pone.0257597 (PMC8480833; doi:10.1371/journal.pone.0257597)
Supplement: S1 Data — (ZIP) [file pone.0257597.s001.zip › LoopStrength.R]

LoopStrength <- function(cycles, loop.nr){
  
  vars <- names(cycles[[loop.nr]])
  vars <- vars[(vars != "")]
  
  m <- matrix(NA, length(vars), 2)  
  for(i in 1:nrow(m)){
    m[i, ] <- vars[i:(i + 1)]
  }
  
  m[nrow(m), 2] <- vars[1]  

  g_analysis <- graph_from_data_frame(m)
 
  df <- cbind(as.matrix(as_data_frame(g_analysis)), NA)
  
  for(i in 1:nrow(df)){
    
    power <- all_links_combined$power[
      all_links_combined$v1 == df[i, 1] & 
        all_links_combined$v2 == df[i, 2]
      ]
    
    if(length(power) > 1){
      warning("Warning: contradiction in", df[i, 1], "to", df[i, 2], "\n")
    }
    df[i, 3] <- power[1]
  }
  
return(prod(as.numeric(df[, 3]) / 4))
  
}
