# Supplementary material for: Policy options for surgical mentoring: Lessons from Zambia based on stakeholder consultation and systems science
Source: PLoS One. 2021 Sep 29;16(9):e0257597. doi: 10.1371/journal.pone.0257597 (PMC8480833; doi:10.1371/journal.pone.0257597)
Supplement: S1 Data — (ZIP) [file pone.0257597.s001.zip › MARVEL_1.R]

print("Funding for mentoring .1 for first 10 runs")

zz <- data.frame(
  name = v_ids,
  impact = 0
)

n_iter <- 1e6
v_ids <- as_ids(V(g3))
run_dat <- matrix(F, n_iter, length(v_ids))
colnames(run_dat) <- v_ids
scores <- rep(NA, n_iter)

for(i in 1:n_iter){
  message(i)
  number_impacted <- sample(10, 1)  
  variables_impacted <- sample(length(v_ids), number_impacted, F, degree(g3, mode="in") == 0)
  run_dat[i, variables_impacted] <- T
  scores[i]  <- Marvel(
    g = g3,
    n.sims = 50,
    intervention.names = v_ids[variables_impacted],
    intervention.times = 1,
    intervention.magnitude = 1 / number_impacted,
    interest.plots = T,
    outcome.variables = c("benefits to patients", "dh spending other priorities", "specialized surgery at ch", "costs to patients"),
    outcome.weights = c(1, 1, .25, -.5),
    ll = 0, 
    ul = 100,
    max.speed = 1,
    speed.multiplier = 1,
    transient = F,
    evaluation.function = mean,
    do.plot = (i %% 100) == 0
  )
}

run_dat <- run_dat[, colSums(run_dat) > 0]

model <- glm(score~., data=data.frame(run_dat, score=scores))
summary(model)
