# Supplementary material for: Policy options for surgical mentoring: Lessons from Zambia based on stakeholder consultation and systems science
Source: PLoS One. 2021 Sep 29;16(9):e0257597. doi: 10.1371/journal.pone.0257597 (PMC8480833; doi:10.1371/journal.pone.0257597)
Supplement: S1 Data — (ZIP) [file pone.0257597.s001.zip › MARVEL_2.R]

v_ids

toppers <- v_ids

for(i in 1:length(toppers)){
  cat(i, ",",as.character(toppers)[i], "\n")
  pdf(paste0(i, ".PDF"))
  Marvel(
    g = g3,
    n.sims = 1000,
    intervention.names = as.character(toppers)[i],
    intervention.times = c(1:100),
    intervention.magnitude = c(1),
    interest.plots = F,
    variables.of.interest = c("surgery budget dh"),
    outcome.variables = c("volume surgery dh", "quality of surgery", "surgical mentoring", "surgery budget dh", "inappropriate referrals to ch", "HRM"),
    outcome.weights = c(1),
    ll = 0, 
    ul = 100,
    max.speed = 1,
    speed.multiplier = 1,
    transient = F,
    evaluation.function = mean,
    do.plot = T,
    my.main = paste0("Stimulating `",as.character(toppers)[i] ,"` until i=100")
  )
  dev.off()
}
