# Supplementary material for: Policy options for surgical mentoring: Lessons from Zambia based on stakeholder consultation and systems science
Source: PLoS One. 2021 Sep 29;16(9):e0257597. doi: 10.1371/journal.pone.0257597 (PMC8480833; doi:10.1371/journal.pone.0257597)
Supplement: S1 Data — (ZIP) [file pone.0257597.s001.zip › MasterScript.R]

# packages
require("plyr")
require("igraph")

# prereq functions
source("plotcld.R")
source("FindCycles.R")
source("InvolvedInFeedbackLoop.R")
source("ZoomInOnVariable.R")
source("InvolvedInFeedbackLoop.R")
source("PlotFeedbackLoop.R")
source("GetLoopType.R")
source("PlotCausalPaths.R")
source("ReduceOverlap.R")
source("PathStrength.R")
source("ImpactOn.R")

# analyses
source("LoadBaseClds.R")
source("LoadAndCheckCombinations.R")
source("ProcessCombinations.R")
source("CalculateLinkStrengths.R")
source("FeedbackLoopCalculations.R")
impact_on_surgery <- ImpactOn(g3, "volume surgery dh")
impact_on_mentoring <- ImpactOn(g3, "surgical mentoring")
impact_on_benefits <- ImpactOn(g3, "benefits to patients")
# custom impacts
impacts <- vector("list", length(V(g3)))
for(var.of.interest in c(
  "mentee turnover",
  "transfers",
  "going to school",
  "benefits to patients",
  "quality of surgery",
  "HRM",
  "protocols",
  "scope of practice",
  "opportunities to practice",
  "surgery budget dh"
  )){
  impacts[[which(v_ids == var.of.interest)]] <- ImpactOn(g3, var.of.interest)
}
