# Supplementary material for: Policy options for surgical mentoring: Lessons from Zambia based on stakeholder consultation and systems science
Source: PLoS One. 2021 Sep 29;16(9):e0257597. doi: 10.1371/journal.pone.0257597 (PMC8480833; doi:10.1371/journal.pone.0257597)
Supplement: S1 Data — (ZIP) [file pone.0257597.s001.zip › nam.2mdl]

{UTF-8}
Allowances for accompanying patients  = A FUNCTION OF( Surgery budget HC)
	~	
	~		|

"Vehicle maintenance+fuel"  = A FUNCTION OF( Surgery budget HC)
	~	
	~		|

Surgery budget HC  = A FUNCTION OF( HC costs of referrals)
	~	
	~		|

DH spending on other priorities  = A FUNCTION OF( Surgery budget DH)
	~	
	~		|

Transport for HC  = A FUNCTION OF( Allowances for accompanying patients,"Vehicle maintenance+fuel"
)
	~	
	~		|

Appropriate referrals from HC  = A FUNCTION OF( Patients presenting at HC,Surgical diagnostic skills health workers
,Transport for HC)
	~	
	~		|

Opportunities to exchange experience  = A FUNCTION OF( "Intra-district WA group",Surgical performance review meetings
)
	~	
	~		|

Benefits to patients  = A FUNCTION OF( Complication rates,Volume of essential surgery at DH
)
	~	
	~		|

Complication rates  = A FUNCTION OF( Volume of essential surgery at DH)
	~	
	~		|

Assigning cases to mentors  = A FUNCTION OF( Moderator effectiveness)
	~	
	~		|

Award for being active WA mentor  = A FUNCTION OF( Moderator effectiveness)
	~	
	~		|

Patients presenting  = A FUNCTION OF( Patient awareness,"Public confidence/satisfaction"
,Transport for HC,Unmet need)
	~	
	~		|

CMS performance  = A FUNCTION OF( )
	~	
	~		|

Community participation  = A FUNCTION OF( "Public confidence/satisfaction")
	~	
	~		|

Community sensitization  = A FUNCTION OF( )
	~	
	~		|

DH cost of referrals  = A FUNCTION OF( Referrals to CH)
	~	
	~		|

District needs  = A FUNCTION OF( )
	~	
	~		|

Employment conditions  = A FUNCTION OF( )
	~	
	~		|

Established posts  = A FUNCTION OF( District needs)
	~	
	~		|

Feedback on HC referrals  = A FUNCTION OF( )
	~	
	~		|

Funding for trips  = A FUNCTION OF( "Ongoing mentorship program (surgical component)"
)
	~	
	~		|

HC costs of referrals  = A FUNCTION OF( Appropriate referrals from HC)
	~	
	~		|

HC staff motivation  = A FUNCTION OF( Feedback on HC referrals,"Intra-district WA group"
,Volume of essential surgery at DH)
	~	
	~		|

HC staff skills  = A FUNCTION OF( Possibilities for mentees becoming mentors for HC)
	~	
	~		|

"Infrastructure (CC+HDU)"  = A FUNCTION OF( Community participation)
	~	
	~		|

"Intra-district WA group"  = A FUNCTION OF( )
	~	
	~		|

Job satisfaction  = A FUNCTION OF( Volume of essential surgery at DH)
	~	
	~		|

Learning from WA experiences elsewhere  = A FUNCTION OF( )
	~	
	~		|

Maintenance  = A FUNCTION OF( Surgery budget DH)
	~	
	~		|

Mentee WA motivation  = A FUNCTION OF( Moderator effectiveness,WA response time)
	~	
	~		|

Mentor motivation  = A FUNCTION OF( Learning from WA experiences elsewhere)
	~	
	~		|

Moderator effectiveness  = A FUNCTION OF( Moderator has influence,Moderator has time)
	~	
	~		|

Moderator has influence  = A FUNCTION OF( )
	~	
	~		|

Moderator has time  = A FUNCTION OF( )
	~	
	~		|

Motivated staff  = A FUNCTION OF( Employment conditions,Job satisfaction,Staff confidence
,Trained OT staff,Workload)
	~	
	~		|

"Ongoing mentorship program (surgical component)"  = A FUNCTION OF( )
	~	
	~		|

Opportunities to practice  = A FUNCTION OF( Surgical mentoring,Volume of essential surgery at DH
)
	~	
	~		|

Patient awareness  = A FUNCTION OF( Community sensitization)
	~	
	~		|

Surgical diagnostic skills health workers  = A FUNCTION OF( Feedback on HC referrals,
HC staff skills)
	~	
	~		|

Patients presenting at HC  = A FUNCTION OF( )
	~	
	~		|

Possibilities for mentees becoming mentors for HC  = A FUNCTION OF( Surgical mentoring
)
	~	
	~		|

Private procurement  = A FUNCTION OF( CMS performance,Surgery budget DH)
	~	
	~		|

Procurement supplies  = A FUNCTION OF( CMS performance,Private procurement,Surgery budget DH
)
	~	
	~		|

Provincial WhatsApp group usage  = A FUNCTION OF( Mentee WA motivation,Mentor motivation
,WA response time)
	~	
	~		|

"Public confidence/satisfaction"  = A FUNCTION OF( Volume of essential surgery at DH)
	~	
	~		|

"Staff capacity & skills"  = A FUNCTION OF( Opportunities to exchange experience,Opportunities to practice
,Provincial WhatsApp group usage,Surgical mentoring,Trained OT staff)
	~	
	~		|

Staff confidence  = A FUNCTION OF( Volume of essential surgery at DH)
	~	
	~		|

Staff working hard  = A FUNCTION OF( Motivated staff)
	~	
	~		|

Supplies in stock  = A FUNCTION OF( Procurement supplies,Theatre supplies used)
	~	
	~		|

Surgery budget DH  = A FUNCTION OF( )
	~	
	~		|

Unmet need  = A FUNCTION OF( Benefits to patients)
	~	
	~		|

Surgical mentoring  = A FUNCTION OF( Funding for trips)
	~	
	~		|

Surgical performance review meetings  = A FUNCTION OF( )
	~	
	~		|

Theatre equipment  = A FUNCTION OF( Maintenance,Surgery budget DH)
	~	
	~		|

Workload  = A FUNCTION OF( Volume of essential surgery at DH)
	~	
	~		|

Trained OT staff  = A FUNCTION OF( Established posts)
	~	
	~		|

WA response time  = A FUNCTION OF( Assigning cases to mentors,Award for being active WA mentor
,Mentor motivation)
	~	
	~		|

Volume of essential surgery at DH  = A FUNCTION OF( Appropriate referrals from HC,"Infrastructure (CC+HDU)"
,Patients presenting,"Staff capacity & skills",Staff working hard,Supplies in stock,Theatre equipment
)
	~	
	~		|

Referrals to CH  = A FUNCTION OF( Volume of essential surgery at DH)
	~	
	~		|

Theatre supplies used  = A FUNCTION OF( Volume of essential surgery at DH)
	~	
	~		|

********************************************************
	.Control
********************************************************~
		Simulation Control Parameters
	|

FINAL TIME  = 100
	~	Month
	~	The final time for the simulation.
	|

INITIAL TIME  = 0
	~	Month
	~	The initial time for the simulation.
	|

SAVEPER  = 
        TIME STEP
	~	Month [0,?]
	~	The frequency with which output is stored.
	|

TIME STEP  = 1
	~	Month [0,?]
	~	The time step for the simulation.
	|

\\\---/// Sketch information - do not modify anything except names
V160  Do not put anything below this section - it will be ignored
*View 1
$Times New Roman|12|B|0-0-0|0-0-0|0-0-255|-1--1--1|-1--1--1|120,120,100,0
|1,Volume of essential surgery at DH,961,540,97,32,3,0,0,0,0,0,-1--1--1
|2,"Staff capacity & skills",1273,408,62,23,8,0,0,0,0,0,-1--1--1
|3,Referrals to CH,802,321,54,23,8,0,0,0,0,0,-1--1--1
|6,Benefits to patients,771,377,49,23,8,0,0,0,0,0,-1--1--1
|7,Opportunities to practice,1135,453,73,23,8,0,0,0,0,0,-1--1--1
|11,Theatre supplies used,1018,720,58,23,8,0,0,0,0,0,-1--1--1
|12,Supplies in stock,871,731,47,23,8,0,0,0,0,0,-1--1--1
|16,Surgical diagnostic skills health workers,176,114,78,29,8,0,0,0,0,0,-1--1--1
|17,Appropriate referrals from HC,160,467,56,28,8,0,0,0,0,0,-1--1--1
|20,Theatre equipment,732,611,46,23,8,0,0,0,0,0,-1--1--1
|21,Transport for HC,323,372,45,22,8,0,0,0,0,0,-1--1--1
|22,Trained OT staff,1547,556,53,23,8,0,0,0,0,0,-1--1--1
|23,Motivated staff,1510,721,56,30,8,0,0,0,0,0,-1--1--1
|25,Established posts,1713,464,51,23,8,0,0,0,0,0,-1--1--1
|28,Employment conditions,1676,711,56,23,8,0,0,0,0,0,-1--1--1
|30,District needs,1664,582,61,11,8,0,0,0,0,0,-1--1--1
|32,Staff working hard,1218,739,54,28,8,0,0,0,0,0,-1--1--1
|35,Workload,1231,658,44,13,8,0,0,0,0,0,-1--1--1
|38,Feedback on HC referrals,690,100,55,30,8,0,0,0,0,0,-1--1--1
|39,HC staff skills,313,172,39,23,8,0,0,0,0,0,-1--1--1
|40,HC staff motivation,1169,248,47,23,8,0,0,0,0,0,-1--1--1
|43,Provincial WhatsApp group usage,1507,426,60,28,3,0,0,0,0,0,-1--1--1
|44,"Infrastructure (CC+HDU)",701,487,63,23,8,0,0,0,0,0,-1--1--1
|47,Community sensitization,457,226,56,23,8,0,0,0,0,0,-1--1--1
|48,Patient awareness,424,299,47,23,8,0,0,0,0,0,-1--1--1
|49,Surgical mentoring,1012,296,49,24,3,0,0,0,0,0,-1--1--1
|53,Patients presenting,495,357,47,23,8,0,0,0,0,0,-1--1--1
|58,Surgery budget DH,233,667,50,26,8,0,0,0,0,0,-1--1--1
|59,Procurement supplies,624,751,58,23,8,0,0,0,0,0,-1--1--1
|60,Maintenance,262,585,57,13,8,0,0,0,0,0,-1--1--1
|61,"Vehicle maintenance+fuel",337,241,56,30,8,0,0,0,0,0,-1--1--1
|62,Allowances for accompanying patients,232,301,66,34,8,0,0,0,0,0,-1--1--1
|68,CMS performance,429,686,57,23,8,0,0,0,0,0,-1--1--1
|70,Private procurement,744,684,57,23,8,0,0,0,0,0,-1--1--1
|74,Opportunities to exchange experience,1192,106,73,28,8,0,0,0,0,0,-1--1--1
|77,DH cost of referrals,533,287,40,29,8,0,0,0,0,0,-1--1--1
|79,"Public confidence/satisfaction",345,459,101,23,8,0,0,0,0,0,-1--1--1
|80,Staff confidence,1397,552,48,23,8,0,0,0,0,0,-1--1--1
|85,Community participation,538,453,56,23,8,0,0,0,0,0,-1--1--1
|88,HC costs of referrals,123,345,52,23,8,0,0,0,0,0,-1--1--1
|90,Patients presenting at HC,229,541,54,26,8,0,0,0,0,0,-1--1--1
|91,Unmet need,658,331,53,13,8,0,0,0,0,0,-1--1--1
|94,"Intra-district WA group",1023,113,57,23,8,0,0,0,0,0,-1--1--1
|96,Moderator effectiveness,1705,180,59,23,8,0,0,0,0,0,-1--1--1
|97,Assigning cases to mentors,1574,222,69,23,8,0,0,0,0,0,-1--1--1
|99,WA response time,1525,300,54,27,8,0,0,0,0,0,-1--1--1
|100,Mentee WA motivation,1673,345,55,23,8,0,0,0,0,0,-1--1--1
|106,Award for being active WA mentor,1434,148,81,23,8,0,0,0,0,0,-1--1--1
|109,Moderator has time,1601,31,66,23,8,0,0,0,0,0,-1--1--1
|110,Moderator has influence,1742,80,66,23,8,0,0,0,0,0,-1--1--1
|113,Learning from WA experiences elsewhere,1349,229,100,23,8,0,0,0,0,0,-1--1--1
|114,Mentor motivation,1385,342,47,23,8,0,0,0,0,0,-1--1--1
|118,Funding for trips,825,261,39,27,8,0,0,0,0,0,-1--1--1
|121,Surgical performance review meetings,790,11,68,36,8,0,0,0,0,0,-1--1--1
|122,"Ongoing mentorship program (surgical component)",642,217,86,37,8,0,0,0,0,0,-1--1--1
|124,Possibilities for mentees becoming mentors for HC,498,154,72,35,8,0,0,0,0,0,-1--1--1
|129,Job satisfaction,1339,602,51,23,8,0,0,0,0,0,-1--1--1
|134,Complication rates,897,424,58,23,8,0,0,0,0,0,-1--1--1
|137,DH spending on other priorities,106,554,48,36,8,0,0,0,0,0,-1--1--1
|139,"
B
,704,395,20,20,5,131,0,0,-1,0,-1--1--1
|140,"
R
,523,406,20,20,4,131,0,0,-1,0,-1--1--1
|141,"
R
,616,502,20,20,4,131,0,0,-1,0,-1--1--1
|142,"
R
,1168,504,20,20,4,131,0,0,-1,0,-1--1--1
|143,"
R
,1423,625,20,20,4,131,0,0,-1,0,-1--1--1
|144,"
R
,1344,650,20,20,4,131,0,0,-1,0,-1--1--1
|145,"
B
,1287,709,20,20,4,131,0,0,-1,0,-1--1--1
|146,"
B
,952,657,20,20,4,131,0,0,-1,0,-1--1--1
|147,Surgery budget HC,165,224,53,22,8,0,0,0,0,0,-1--1--1
|153,"
B
,210,362,20,20,4,131,0,0,-1,0,-1--1--1
>2,1,1,0,43,0,0,-1--1--1,1|(1173,531)|
>1,3,1,0,45,0,0,-1--1--1,1|(971,410)|
>1,7,1,0,43,0,0,-1--1--1,1|(1060,526)|
>7,2,1,0,43,0,0,-1--1--1,1|(1154,451)|
>1,6,1,0,43,0,0,-1--1--1,1|(858,446)|
>1,11,1,0,43,0,0,-1--1--1,1|(1016,614)|
>11,12,1,0,45,0,0,-1--1--1,1|(919,738)|
>12,1,1,0,43,0,0,-1--1--1,1|(889,614)|
>16,17,1,0,43,0,0,-1--1--1,1|(60,275)|
>17,1,1,0,43,0,0,-1--1--1,1|(428,550)|
>22,2,1,0,43,0,0,-1--1--1,1|(1392,501)|
>25,22,1,0,43,0,0,-1--1--1,1|(1601,444)|
>22,23,0,0,43,0,0,-1--1--1,1|(1530,628)|
>28,23,1,0,43,0,0,-1--1--1,1|(1589,672)|
>30,25,1,0,43,0,0,-1--1--1,1|(1648,525)|
>23,32,1,0,43,0,0,-1--1--1,1|(1332,748)|
>32,1,1,0,43,0,0,-1--1--1,1|(1106,642)|
>35,23,1,0,45,0,0,-1--1--1,1|(1357,685)|
>1,35,1,0,43,0,0,-1--1--1,1|(1111,605)|
>38,16,0,0,43,0,0,-1--1--1,1|(451,105)|
>38,40,1,0,43,0,0,-1--1--1,1|(932,145)|
>20,1,1,0,43,0,0,-1--1--1,1|(845,589)|
>44,1,1,0,43,0,0,-1--1--1,1|(743,490)|
>49,7,1,0,43,0,0,-1--1--1,1|(1066,370)|
>49,2,1,0,43,0,0,-1--1--1,1|(1082,321)|
>47,48,1,0,43,0,0,-1--1--1,1|(444,283)|
>48,53,1,0,43,0,0,-1--1--1,1|(461,319)|
>53,1,1,0,43,0,0,-1--1--1,1|(703,438)|
>21,53,1,0,43,0,0,-1--1--1,1|(359,367)|
>21,17,1,0,43,0,0,-1--1--1,1|(238,394)|
>58,59,1,0,43,0,0,-1--1--1,1|(419,734)|
>58,60,1,0,43,0,0,-1--1--1,1|(251,596)|
>58,20,1,0,43,0,0,-1--1--1,1|(364,640)|
>59,12,1,0,43,0,0,-1--1--1,1|(753,751)|
>60,20,1,0,43,0,0,-1--1--1,1|(374,576)|
>68,59,1,0,43,0,0,-1--1--1,1|(540,705)|
>68,70,1,0,45,0,0,-1--1--1,1|(577,692)|
>58,70,1,0,43,0,0,-1--1--1,1|(369,659)|
>70,59,1,0,43,0,0,-1--1--1,1|(711,723)|
>74,2,1,0,43,0,0,-1--1--1,1|(1230,252)|
>1,40,1,0,43,0,0,-1--1--1,1|(1086,398)|
>3,77,1,0,43,0,0,-1--1--1,1|(701,285)|
>79,53,1,0,43,0,0,-1--1--1,1|(403,449)|
>1,79,1,0,43,0,0,-1--1--1,1|(447,499)|
>1,80,1,0,43,0,0,-1--1--1,1|(1200,579)|
>80,23,1,0,43,0,0,-1--1--1,1|(1453,619)|
>79,85,1,0,43,0,0,-1--1--1,1|(425,453)|
>85,44,1,0,43,0,0,-1--1--1,1|(669,458)|
>17,88,1,0,43,0,0,-1--1--1,1|(124,399)|
>6,91,0,0,45,0,0,-1--1--1,1|(711,353)|
>91,53,0,0,43,0,0,-1--1--1,1|(580,342)|
>94,74,1,0,43,0,0,-1--1--1,1|(1089,138)|
>96,97,1,0,43,0,0,-1--1--1,1|(1627,240)|
>99,100,1,0,45,0,0,-1--1--1,1|(1581,339)|
>100,43,1,0,43,0,0,-1--1--1,1|(1597,390)|
>96,100,1,0,43,0,0,-1--1--1,1|(1701,255)|
>97,99,1,0,45,0,0,-1--1--1,1|(1551,243)|
>99,43,1,0,45,0,0,-1--1--1,1|(1516,329)|
>96,106,1,0,43,0,0,-1--1--1,1|(1579,145)|
>106,99,1,0,43,0,0,-1--1--1,1|(1441,177)|
>109,96,1,0,43,0,0,-1--1--1,1|(1675,95)|
>110,96,1,0,43,0,0,-1--1--1,1|(1730,134)|
>114,43,1,0,43,0,0,-1--1--1,1|(1424,378)|
>113,114,1,0,0,0,0,-1--1--1,1|(1360,285)|
>114,99,1,0,45,0,0,-1--1--1,1|(1457,325)|
>118,49,1,0,43,0,0,-1--1--1,1|(919,285)|
>94,40,1,0,43,0,0,-1--1--1,1|(1101,172)|
>122,118,1,0,43,0,0,-1--1--1,1|(739,244)|
>49,124,1,0,43,0,0,-1--1--1,1|(712,147)|
>124,39,1,0,43,0,0,-1--1--1,1|(377,172)|
>39,16,1,0,43,0,0,-1--1--1,1|(222,169)|
>43,2,1,0,43,0,0,-1--1--1,1|(1379,444)|
>129,23,0,0,0,0,0,-1--1--1,1|(1413,653)|
>1,129,1,0,43,0,0,-1--1--1,1|(1163,597)|
>90,17,1,0,43,0,0,-1--1--1,1|(167,521)|
>121,74,1,0,43,0,0,-1--1--1,1|(1002,25)|
>1,134,1,0,45,0,0,-1--1--1,1|(930,450)|
>134,6,1,0,43,0,0,-1--1--1,1|(838,381)|
>58,137,1,0,45,0,0,-1--1--1,1|(136,675)|
>147,62,1,0,43,0,0,-1--1--1,1|(210,284)|
>147,61,1,0,43,0,0,-1--1--1,1|(263,194)|
>61,21,1,0,43,0,0,-1--1--1,1|(361,307)|
>62,21,1,0,43,0,0,-1--1--1,1|(289,307)|
>88,147,1,0,45,0,0,-1--1--1,1|(112,280)|
