# Supplementary material for: Policy options for surgical mentoring: Lessons from Zambia based on stakeholder consultation and systems science
Source: PLoS One. 2021 Sep 29;16(9):e0257597. doi: 10.1371/journal.pone.0257597 (PMC8480833; doi:10.1371/journal.pone.0257597)
Supplement: S1 Data — (ZIP) [file pone.0257597.s001.zip › nam.mdl]

{UTF-8}
Allowances for accompanying patients  = A FUNCTION OF( Surgery budget HC)
	~	
	~		|

"Vehicle maintenance+fuel"  = A FUNCTION OF( Surgery budget HC)
	~	
	~		|

Surgery budget HC  = A FUNCTION OF( HC costs of referrals)
	~	
	~		|

DH spending on other priorities  = A FUNCTION OF( Surgery budget DH)
	~	
	~		|

Transport for HC  = A FUNCTION OF( Allowances for accompanying patients,"Vehicle maintenance+fuel"
)
	~	
	~		|

Appropriate referrals from HC  = A FUNCTION OF( Patients presenting at HC,Surgical diagnostic skills health workers
,Transport for HC)
	~	
	~		|

Opportunities to exchange experience  = A FUNCTION OF( "Intra-district WA group",Surgical performance review meetings
)
	~	
	~		|

Benefits to patients  = A FUNCTION OF( Complication rates,Volume of essential surgery at DH
)
	~	
	~		|

Complication rates  = A FUNCTION OF( Volume of essential surgery at DH)
	~	
	~		|

Assigning cases to mentors  = A FUNCTION OF( Moderator effectiveness)
	~	
	~		|

Award for being active WA mentor  = A FUNCTION OF( Moderator effectiveness)
	~	
	~		|

Patients presenting  = A FUNCTION OF( Patient awareness,"Public confidence/satisfaction"
,Transport for HC,Unmet need)
	~	
	~		|

CMS performance  = A FUNCTION OF( )
	~	
	~		|

Community participation  = A FUNCTION OF( "Public confidence/satisfaction")
	~	
	~		|

Community sensitization  = A FUNCTION OF( )
	~	
	~		|

DH cost of referrals  = A FUNCTION OF( Referrals to CH)
	~	
	~		|

District needs  = A FUNCTION OF( )
	~	
	~		|

Employment conditions  = A FUNCTION OF( )
	~	
	~		|

Established posts  = A FUNCTION OF( District needs)
	~	
	~		|

Feedback on HC referrals  = A FUNCTION OF( )
	~	
	~		|

Funding for trips  = A FUNCTION OF( "Ongoing mentorship program (surgical component)"
)
	~	
	~		|

HC costs of referrals  = A FUNCTION OF( Appropriate referrals from HC)
	~	
	~		|

HC staff motivation  = A FUNCTION OF( Feedback on HC referrals,"Intra-district WA group"
,Volume of essential surgery at DH)
	~	
	~		|

HC staff skills  = A FUNCTION OF( Possibilities for mentees becoming mentors for HC)
	~	
	~		|

"Infrastructure (CC+HDU)"  = A FUNCTION OF( Community participation)
	~	
	~		|

"Intra-district WA group"  = A FUNCTION OF( )
	~	
	~		|

Job satisfaction  = A FUNCTION OF( Volume of essential surgery at DH)
	~	
	~		|

Learning from WA experiences elsewhere  = A FUNCTION OF( )
	~	
	~		|

Maintenance  = A FUNCTION OF( Surgery budget DH)
	~	
	~		|

Mentee WA motivation  = A FUNCTION OF( Moderator effectiveness,WA response time)
	~	
	~		|

Mentor motivation  = A FUNCTION OF( Learning from WA experiences elsewhere)
	~	
	~		|

Moderator effectiveness  = A FUNCTION OF( Moderator has influence,Moderator has time)
	~	
	~		|

Moderator has influence  = A FUNCTION OF( )
	~	
	~		|

Moderator has time  = A FUNCTION OF( )
	~	
	~		|

Motivated staff  = A FUNCTION OF( Employment conditions,Job satisfaction,Staff confidence
,Trained OT staff,Workload)
	~	
	~		|

"Ongoing mentorship program (surgical component)"  = A FUNCTION OF( )
	~	
	~		|

Opportunities to practice  = A FUNCTION OF( Surgical mentoring,Volume of essential surgery at DH
)
	~	
	~		|

Patient awareness  = A FUNCTION OF( Community sensitization)
	~	
	~		|

Surgical diagnostic skills health workers  = A FUNCTION OF( Feedback on HC referrals,
HC staff skills)
	~	
	~		|

Patients presenting at HC  = A FUNCTION OF( )
	~	
	~		|

Possibilities for mentees becoming mentors for HC  = A FUNCTION OF( Surgical mentoring
)
	~	
	~		|

Private procurement  = A FUNCTION OF( CMS performance,Surgery budget DH)
	~	
	~		|

Procurement supplies  = A FUNCTION OF( CMS performance,Private procurement,Surgery budget DH
)
	~	
	~		|

Provincial WhatsApp group usage  = A FUNCTION OF( Mentee WA motivation,Mentor motivation
,WA response time)
	~	
	~		|

"Public confidence/satisfaction"  = A FUNCTION OF( Volume of essential surgery at DH)
	~	
	~		|

"Staff capacity & skills"  = A FUNCTION OF( Opportunities to exchange experience,Opportunities to practice
,Provincial WhatsApp group usage,Surgical mentoring,Trained OT staff)
	~	
	~		|

Staff confidence  = A FUNCTION OF( Volume of essential surgery at DH)
	~	
	~		|

Staff working hard  = A FUNCTION OF( Motivated staff)
	~	
	~		|

Supplies in stock  = A FUNCTION OF( Procurement supplies,Theatre supplies used)
	~	
	~		|

Surgery budget DH  = A FUNCTION OF( )
	~	
	~		|

Unmet need  = A FUNCTION OF( Benefits to patients)
	~	
	~		|

Surgical mentoring  = A FUNCTION OF( Funding for trips)
	~	
	~		|

Surgical performance review meetings  = A FUNCTION OF( )
	~	
	~		|

Theatre equipment  = A FUNCTION OF( Maintenance,Surgery budget DH)
	~	
	~		|

Workload  = A FUNCTION OF( Volume of essential surgery at DH)
	~	
	~		|

Trained OT staff  = A FUNCTION OF( Established posts)
	~	
	~		|

WA response time  = A FUNCTION OF( Assigning cases to mentors,Award for being active WA mentor
,Mentor motivation)
	~	
	~		|

Volume of essential surgery at DH  = A FUNCTION OF( Appropriate referrals from HC,"Infrastructure (CC+HDU)"
,Patients presenting,"Staff capacity & skills",Staff working hard,Supplies in stock,Theatre equipment
)
	~	
	~		|

Referrals to CH  = A FUNCTION OF( Volume of essential surgery at DH)
	~	
	~		|

Theatre supplies used  = A FUNCTION OF( Volume of essential surgery at DH)
	~	
	~		|

********************************************************
	.Control
********************************************************~
		Simulation Control Parameters
	|

FINAL TIME  = 100
	~	Month
	~	The final time for the simulation.
	|

INITIAL TIME  = 0
	~	Month
	~	The initial time for the simulation.
	|

SAVEPER  = 
        TIME STEP
	~	Month [0,?]
	~	The frequency with which output is stored.
	|

TIME STEP  = 1
	~	Month [0,?]
	~	The time step for the simulation.
	|

\\\---/// Sketch information - do not modify anything except names
V300  Do not put anything below this section - it will be ignored
*View 1
$156-245-190,0,Times New Roman|12|B|0-0-0|0-0-0|0-0-255|-1--1--1|-1--1--1|120,120,100,0
10,1,Volume of essential surgery at DH,961,561,97,32,3,3,0,0,0,0,0,0
10,2,"Staff capacity & skills",1273,429,62,23,8,3,0,0,0,0,0,0
10,3,Referrals to CH,802,342,54,23,8,3,0,0,0,0,0,0
10,4,Benefits to patients,771,398,49,23,8,3,0,0,0,0,0,0
10,5,Opportunities to practice,1138,465,73,23,8,3,0,0,0,0,0,0
10,6,Theatre supplies used,1018,741,58,23,8,3,0,0,0,0,0,0
10,7,Supplies in stock,871,752,47,23,8,3,0,0,0,0,0,0
10,8,Surgical diagnostic skills health workers,176,135,78,29,8,3,0,0,0,0,0,0
10,9,Appropriate referrals from HC,160,488,56,28,8,3,0,0,0,0,0,0
10,10,Theatre equipment,732,632,46,23,8,3,0,0,0,0,0,0
10,11,Transport for HC,323,393,45,22,8,3,0,0,0,0,0,0
10,12,Trained OT staff,1547,577,53,23,8,3,0,0,0,0,0,0
10,13,Motivated staff,1510,742,56,30,8,3,0,0,0,0,0,0
10,14,Established posts,1713,485,51,23,8,3,0,0,0,0,0,0
10,15,Employment conditions,1676,732,56,23,8,3,0,0,0,0,0,0
10,16,District needs,1664,603,61,11,8,3,0,0,0,0,0,0
10,17,Staff working hard,1218,760,54,28,8,3,0,0,0,0,0,0
10,18,Workload,1231,679,44,13,8,3,0,0,0,0,0,0
10,19,Feedback on HC referrals,690,121,55,30,8,3,0,0,0,0,0,0
10,20,HC staff skills,313,193,39,23,8,3,0,0,0,0,0,0
10,21,HC staff motivation,1169,269,47,23,8,3,0,0,0,0,0,0
10,22,Provincial WhatsApp group usage,1507,447,60,28,3,3,0,0,0,0,0,0
10,23,"Infrastructure (CC+HDU)",701,508,63,23,8,3,0,0,0,0,0,0
10,24,Community sensitization,466,241,56,23,8,3,0,0,0,0,0,0
10,25,Patient awareness,425,314,52,19,8,131,0,0,0,0,0,0
10,26,Surgical mentoring,1012,317,49,24,3,3,0,0,0,0,0,0
10,27,Patients presenting,495,378,47,23,8,3,0,0,0,0,0,0
10,28,Surgery budget DH,233,688,50,26,8,3,0,0,0,0,0,0
10,29,Procurement supplies,624,772,58,23,8,3,0,0,0,0,0,0
10,30,Maintenance,262,606,57,13,8,3,0,0,0,0,0,0
10,31,"Vehicle maintenance+fuel",337,262,56,30,8,3,0,0,0,0,0,0
10,32,Allowances for accompanying patients,232,322,66,34,8,3,0,0,0,0,0,0
10,33,CMS performance,429,707,57,23,8,3,0,0,0,0,0,0
10,34,Private procurement,744,705,57,23,8,3,0,0,0,0,0,0
10,35,Opportunities to exchange experience,1192,127,73,28,8,3,0,0,0,0,0,0
10,36,DH cost of referrals,533,308,40,29,8,3,0,0,0,0,0,0
10,37,"Public confidence/satisfaction",345,480,101,23,8,3,0,0,0,0,0,0
10,38,Staff confidence,1397,573,48,23,8,3,0,0,0,0,0,0
10,39,Community participation,538,474,56,23,8,3,0,0,0,0,0,0
10,40,HC costs of referrals,123,366,52,23,8,3,0,0,0,0,0,0
10,41,Patients presenting at HC,229,562,54,26,8,3,0,0,0,0,0,0
10,42,Unmet need,658,352,53,13,8,3,0,0,0,0,0,0
10,43,"Intra-district WA group",1023,134,57,23,8,3,0,0,0,0,0,0
10,44,Moderator effectiveness,1705,201,59,23,8,3,0,0,0,0,0,0
10,45,Assigning cases to mentors,1574,243,69,23,8,3,0,0,0,0,0,0
10,46,WA response time,1525,321,54,27,8,3,0,0,0,0,0,0
10,47,Mentee WA motivation,1673,366,55,23,8,3,0,0,0,0,0,0
10,48,Award for being active WA mentor,1434,169,81,23,8,3,0,0,0,0,0,0
10,49,Moderator has time,1601,52,66,23,8,3,0,0,0,0,0,0
10,50,Moderator has influence,1742,101,66,23,8,3,0,0,0,0,0,0
10,51,Learning from WA experiences elsewhere,1349,250,100,23,8,3,0,0,0,0,0,0
10,52,Mentor motivation,1385,363,47,23,8,3,0,0,0,0,0,0
10,53,Funding for trips,825,282,39,27,8,3,0,0,0,0,0,0
10,54,Surgical performance review meetings,790,32,68,36,8,3,0,0,0,0,0,0
10,55,"Ongoing mentorship program (surgical component)",642,238,86,37,8,3,0,0,0,0,0,0
10,56,Possibilities for mentees becoming mentors for HC,498,175,72,35,8,3,0,0,0,0,0,0
10,57,Job satisfaction,1339,623,51,23,8,3,0,0,0,0,0,0
10,58,Complication rates,897,445,58,23,8,3,0,0,0,0,0,0
10,59,DH spending on other priorities,106,575,48,36,8,3,0,0,0,0,0,0
12,60,0,704,416,20,20,5,7,0,0,-1,0,0,0
B
12,61,0,523,427,20,20,4,7,0,0,-1,0,0,0
R
12,62,0,616,523,20,20,4,7,0,0,-1,0,0,0
R
12,63,0,1178,511,20,20,4,7,0,0,-1,0,0,0
R
12,64,0,1423,646,20,20,4,7,0,0,-1,0,0,0
R
12,65,0,1344,671,20,20,4,7,0,0,-1,0,0,0
R
12,66,0,1287,730,20,20,4,7,0,0,-1,0,0,0
B
12,67,0,952,678,20,20,4,7,0,0,-1,0,0,0
B
10,68,Surgery budget HC,165,245,53,22,8,3,0,0,0,0,0,0
12,69,0,210,383,20,20,4,7,0,0,-1,0,0,0
B
1,70,2,1,1,0,43,0,0,0,0,-1--1--1,,1|(1173,552)|
1,71,1,3,1,0,45,0,0,0,0,-1--1--1,,1|(971,431)|
1,72,1,5,1,0,43,0,0,0,0,-1--1--1,,1|(1063,544)|
1,73,5,2,1,0,43,0,0,0,0,-1--1--1,,1|(1156,465)|
1,74,1,4,1,0,43,0,0,0,0,-1--1--1,,1|(858,467)|
1,75,1,6,1,0,43,0,0,0,0,-1--1--1,,1|(1016,635)|
1,76,6,7,1,0,45,0,0,0,0,-1--1--1,,1|(919,759)|
1,77,7,1,1,0,43,0,0,0,0,-1--1--1,,1|(889,635)|
1,78,8,9,1,0,43,0,0,0,0,-1--1--1,,1|(60,296)|
1,79,9,1,1,0,43,0,0,0,0,-1--1--1,,1|(428,571)|
1,80,12,2,1,0,43,0,0,0,0,-1--1--1,,1|(1392,522)|
1,81,14,12,1,0,43,0,0,0,0,-1--1--1,,1|(1601,465)|
1,82,12,13,0,0,43,0,0,0,0,-1--1--1,,1|(1530,649)|
1,83,15,13,1,0,43,0,0,0,0,-1--1--1,,1|(1589,693)|
1,84,16,14,1,0,43,0,0,0,0,-1--1--1,,1|(1648,546)|
1,85,13,17,1,0,43,0,0,0,0,-1--1--1,,1|(1332,769)|
1,86,17,1,1,0,43,0,0,0,0,-1--1--1,,1|(1106,663)|
1,87,18,13,1,0,45,0,0,0,0,-1--1--1,,1|(1357,706)|
1,88,1,18,1,0,43,0,0,0,0,-1--1--1,,1|(1111,626)|
1,89,19,8,0,0,43,0,0,0,0,-1--1--1,,1|(451,126)|
1,90,19,21,1,0,43,0,0,0,0,-1--1--1,,1|(932,166)|
1,91,10,1,1,0,43,0,0,0,0,-1--1--1,,1|(845,610)|
1,92,23,1,1,0,43,0,0,0,0,-1--1--1,,1|(743,511)|
1,93,26,5,1,0,43,0,0,0,0,-1--1--1,,1|(1067,387)|
1,94,26,2,1,0,43,0,0,0,0,-1--1--1,,1|(1082,342)|
1,95,24,25,1,0,43,0,0,0,0,-1--1--1,,1|(446,303)|
1,96,25,27,1,0,43,0,0,0,0,-1--1--1,,1|(436,345)|
1,97,27,1,1,0,43,0,0,0,0,-1--1--1,,1|(703,459)|
1,98,11,27,1,0,43,0,0,0,0,-1--1--1,,1|(359,388)|
1,99,11,9,1,0,43,0,0,0,0,-1--1--1,,1|(238,415)|
1,100,28,29,1,0,43,0,0,0,0,-1--1--1,,1|(419,755)|
1,101,28,30,1,0,43,0,0,0,0,-1--1--1,,1|(251,617)|
1,102,28,10,1,0,43,0,0,0,0,-1--1--1,,1|(364,661)|
1,103,29,7,1,0,43,0,0,0,0,-1--1--1,,1|(753,772)|
1,104,30,10,1,0,43,0,0,0,0,-1--1--1,,1|(374,597)|
1,105,33,29,1,0,43,0,0,0,0,-1--1--1,,1|(540,726)|
1,106,33,34,1,0,45,0,0,0,0,-1--1--1,,1|(577,713)|
1,107,28,34,1,0,43,0,0,0,0,-1--1--1,,1|(369,680)|
1,108,34,29,1,0,43,0,0,0,0,-1--1--1,,1|(711,744)|
1,109,35,2,1,0,43,0,0,0,0,-1--1--1,,1|(1230,273)|
1,110,1,21,1,0,43,0,0,0,0,-1--1--1,,1|(1086,419)|
1,111,3,36,1,0,43,0,0,0,0,-1--1--1,,1|(701,306)|
1,112,37,27,1,0,43,0,0,0,0,-1--1--1,,1|(403,470)|
1,113,1,37,1,0,43,0,0,0,0,-1--1--1,,1|(447,520)|
1,114,1,38,1,0,43,0,0,0,0,-1--1--1,,1|(1200,600)|
1,115,38,13,1,0,43,0,0,0,0,-1--1--1,,1|(1468,636)|
1,116,37,39,1,0,43,0,0,0,0,-1--1--1,,1|(425,474)|
1,117,39,23,1,0,43,0,0,0,0,-1--1--1,,1|(669,479)|
1,118,9,40,1,0,43,0,0,0,0,-1--1--1,,1|(124,420)|
1,119,4,42,0,0,45,0,0,0,0,-1--1--1,,1|(711,374)|
1,120,42,27,0,0,43,0,0,0,0,-1--1--1,,1|(580,363)|
1,121,43,35,1,0,43,0,0,0,0,-1--1--1,,1|(1089,159)|
1,122,44,45,1,0,43,0,0,0,0,-1--1--1,,1|(1627,261)|
1,123,46,47,1,0,45,0,0,0,0,-1--1--1,,1|(1581,360)|
1,124,47,22,1,0,43,0,0,0,0,-1--1--1,,1|(1597,411)|
1,125,44,47,1,0,43,0,0,0,0,-1--1--1,,1|(1701,276)|
1,126,45,46,1,0,45,0,0,0,0,-1--1--1,,1|(1551,264)|
1,127,46,22,1,0,45,0,0,0,0,-1--1--1,,1|(1516,350)|
1,128,44,48,1,0,43,0,0,0,0,-1--1--1,,1|(1579,166)|
1,129,48,46,1,0,43,0,0,0,0,-1--1--1,,1|(1441,198)|
1,130,49,44,1,0,43,0,0,0,0,-1--1--1,,1|(1675,116)|
1,131,50,44,1,0,43,0,0,0,0,-1--1--1,,1|(1730,155)|
1,132,52,22,1,0,43,0,0,0,0,-1--1--1,,1|(1424,399)|
1,133,51,52,1,0,0,0,0,0,0,-1--1--1,,1|(1360,306)|
1,134,52,46,1,0,45,0,0,0,0,-1--1--1,,1|(1457,346)|
1,135,53,26,1,0,43,0,0,0,0,-1--1--1,,1|(919,306)|
1,136,43,21,1,0,43,0,0,0,0,-1--1--1,,1|(1101,193)|
1,137,55,53,1,0,43,0,0,0,0,-1--1--1,,1|(739,265)|
1,138,26,56,1,0,43,0,0,0,0,-1--1--1,,1|(712,168)|
1,139,56,20,1,0,43,0,0,0,0,-1--1--1,,1|(377,193)|
1,140,20,8,1,0,43,0,0,0,0,-1--1--1,,1|(222,190)|
1,141,22,2,1,0,43,0,0,0,0,-1--1--1,,1|(1379,465)|
1,142,57,13,0,0,0,0,0,0,0,-1--1--1,,1|(1413,674)|
1,143,1,57,1,0,43,0,0,0,0,-1--1--1,,1|(1163,618)|
1,144,41,9,1,0,43,0,0,0,0,-1--1--1,,1|(167,542)|
1,145,54,35,1,0,43,0,0,0,0,-1--1--1,,1|(1002,46)|
1,146,1,58,1,0,45,0,0,0,0,-1--1--1,,1|(930,471)|
1,147,58,4,1,0,43,0,0,0,0,-1--1--1,,1|(838,402)|
1,148,28,59,1,0,45,0,0,0,0,-1--1--1,,1|(136,696)|
1,149,68,32,1,0,43,0,0,0,0,-1--1--1,,1|(210,305)|
1,150,68,31,1,0,43,0,0,0,0,-1--1--1,,1|(263,215)|
1,151,31,11,1,0,43,0,0,0,0,-1--1--1,,1|(361,328)|
1,152,32,11,1,0,43,0,0,0,0,-1--1--1,,1|(289,328)|
1,153,40,68,1,0,45,0,0,0,0,-1--1--1,,1|(112,301)|
///---\\\
:L<%^E!@
23:0
15:0,0,0,0,0,0
19:100,0
27:0,
34:0,
5:Allowances for accompanying patients
24:0
25:0
26:0
