# Supplementary material for: Policy options for surgical mentoring: Lessons from Zambia based on stakeholder consultation and systems science
Source: PLoS One. 2021 Sep 29;16(9):e0257597. doi: 10.1371/journal.pone.0257597 (PMC8480833; doi:10.1371/journal.pone.0257597)
Supplement: S1 Data — (ZIP) [file pone.0257597.s001.zip › Neat joint CLDs/final_joint.2mdl]

{UTF-8}
specialized surgery at ch  = A FUNCTION OF( appropriate referrals to ch,essential surgeries at ch\
		,specialists at ch,workload ch)
	~	
	~		|

wa response time  = A FUNCTION OF( assigning cases to mentors,award for being active wa mentor\
		,mentor motivation)
	~	
	~		|

allowances for accompanying patients  = A FUNCTION OF( surgery budget hc)
	~	
	~		|

benefits to patients  = A FUNCTION OF( complications,quality of surgery,volume surgery dh\
		)
	~	
	~		|

"vehicle maintenance+fuel"  = A FUNCTION OF( surgery budget hc)
	~	
	~		|

mentor retention  = A FUNCTION OF( "ongoing support of mentors; keeping the focus")
	~	
	~		|

aligning with existing TSS  = A FUNCTION OF( evidence mentoring CE,"mentoring faculty (w/ zonal focal points)"\
		,professional associations support for mentoring,quarterly surgical mentoring review meetings in province\
		)
	~	
	~		|

appropriate referrals from hc  = A FUNCTION OF( diagnostic skills at hc,patients presenting at hc\
		,transport)
	~	
	~		|

appropriate referrals to ch  = A FUNCTION OF( volume surgery dh)
	~	
	~		|

moderator has influence  = A FUNCTION OF( )
	~	
	~		|

assigning cases to mentors  = A FUNCTION OF( moderator effectiveness)
	~	
	~		|

"attracting+retaining staff"  = A FUNCTION OF( employment conditions)
	~	
	~		|

availability transport  = A FUNCTION OF( "planning/monitoring/accounting")
	~	
	~		|

award for being active wa mentor  = A FUNCTION OF( moderator effectiveness)
	~	
	~		|

opportunities to practice  = A FUNCTION OF( surgical mentoring,volume surgery dh)
	~	
	~		|

ch opportunities for training  = A FUNCTION OF( essential surgeries at ch)
	~	
	~		|

ch staff interested in mentoring  = A FUNCTION OF( list of recognized mentors)
	~	
	~		|

partnerships  = A FUNCTION OF( )
	~	
	~		|

clear schedule of visits  = A FUNCTION OF( "planning/monitoring/accounting")
	~	
	~		|

patients presenting at hc  = A FUNCTION OF( )
	~	
	~		|

"planning/monitoring/accounting"  = A FUNCTION OF( "mentoring faculty (w/ zonal focal points)"\
		)
	~	
	~		|

possibilities for mentees becoming mentors for hc  = A FUNCTION OF( surgical mentoring\
		)
	~	
	~		|

community awareness  = A FUNCTION OF( community sensitization,organized schedule)
	~	
	~		|

community participation  = A FUNCTION OF( "public confidence/satisfaction")
	~	
	~		|

procurement supplies  = A FUNCTION OF( cms performance,"data-based monitoring/planning for surgery"\
		,partnerships,private procurement,surgery budget dh)
	~	
	~		|

complications  = A FUNCTION OF( quality of surgery,volume surgery dh)
	~	
	~		|

protocols  = A FUNCTION OF( )
	~	
	~		|

"data-based monitoring/planning for surgery"  = A FUNCTION OF( supplies needed)
	~	
	~		|

"public confidence/satisfaction"  = A FUNCTION OF( quality of surgery,volume surgery dh\
		)
	~	
	~		|

quality of surgery  = A FUNCTION OF( HRM,protocols,"staff burn-out",volume surgery dh\
		)
	~	
	~		|

dh expenditure on referrals  = A FUNCTION OF( inappropriate referrals to ch)
	~	
	~		|

dh funds  = A FUNCTION OF( dh debts,private procurement,procurement supplies,scope of practice\
		)
	~	
	~		|

dh priority for surgery  = A FUNCTION OF( "mngmnt information system w/ clear surgical indicators"\
		,patients presenting,unmet need)
	~	
	~		|

dh spending other priorities  = A FUNCTION OF( dh expenditure on referrals,dh funds,surgery budget dh\
		)
	~	
	~		|

diagnostic skills at hc  = A FUNCTION OF( feedback on hc referrals,possibilities for mentees becoming mentors for hc\
		)
	~	
	~		|

district needs  = A FUNCTION OF( )
	~	
	~		|

employment conditions  = A FUNCTION OF( "acknowledgement/certification of mentees",surgical mentoring\
		)
	~	
	~		|

essential surgeries at ch  = A FUNCTION OF( inappropriate referrals to ch)
	~	
	~		|

established posts  = A FUNCTION OF( district needs)
	~	
	~		|

evidence mentoring CE  = A FUNCTION OF( )
	~	
	~		|

feedback from ch  = A FUNCTION OF( inappropriate referrals to ch)
	~	
	~		|

feedback on hc referrals  = A FUNCTION OF( )
	~	
	~		|

funding for mentoring  = A FUNCTION OF( aligning with existing TSS,partnerships)
	~	
	~		|

going to school  = A FUNCTION OF( )
	~	
	~		|

surgical mentoring  = A FUNCTION OF( aligning with existing TSS,availability transport\
		,clear schedule of visits,dh demand for mentoring,funding for mentoring,learning from emoc\
		,list of recognized mentors,mentee continuity,mentors that go on trips,moh support,\
		"planning/monitoring/accounting",teleconsultation,time for mentoring)
	~	
	~		|

hc staff motivation  = A FUNCTION OF( feedback on hc referrals,"intra-district wa group"\
		,volume surgery dh)
	~	
	~		|

HRM  = A FUNCTION OF( "attracting+retaining staff",employment conditions,established posts\
		,feedback from ch,inclusion of surgery in pimm,opportunities to exchange experience\
		,opportunities to practice,protocols,provincial wa usage,scope of practice,"staff burn-out"\
		,surgical mentoring,"training staff (esp. ana)")
	~	
	~		|

inappropriate referrals to ch  = A FUNCTION OF( use of untrained staff,volume surgery dh\
		,workload)
	~	
	~		|

inclusion of surgery in pimm  = A FUNCTION OF( )
	~	
	~		|

"infrastructure & equipment"  = A FUNCTION OF( community participation,dh funds,maintenance\
		,power availability,surgery budget dh)
	~	
	~		|

insurance coverage  = A FUNCTION OF( )
	~	
	~		|

insurance reimbursements  = A FUNCTION OF( insurance coverage,volume surgery dh)
	~	
	~		|

"intra-district wa group"  = A FUNCTION OF( )
	~	
	~		|

"kitchen/cleaning/maintenance costs"  = A FUNCTION OF( volume surgery dh)
	~	
	~		|

learning from emoc  = A FUNCTION OF( )
	~	
	~		|

learning from wa experiences elsewhere  = A FUNCTION OF( )
	~	
	~		|

list of recognized mentors  = A FUNCTION OF( "mentoring faculty (w/ zonal focal points)"\
		)
	~	
	~		|

maintenance  = A FUNCTION OF( surgery budget dh)
	~	
	~		|

mentee continuity  = A FUNCTION OF( mentee turnover)
	~	
	~		|

mentee turnover  = A FUNCTION OF( "acknowledgement/certification of mentees",going to school\
		,transfers)
	~	
	~		|

mentee wa motivation  = A FUNCTION OF( moderator effectiveness,wa response time)
	~	
	~		|

mentor motivation  = A FUNCTION OF( learning from wa experiences elsewhere)
	~	
	~		|

time for mentoring  = A FUNCTION OF( aligning with existing TSS,ch support for sending mentors\
		,professional associations support for mentoring)
	~	
	~		|

"mentoring faculty (w/ zonal focal points)"  = A FUNCTION OF( )
	~	
	~		|

mentors that go on trips  = A FUNCTION OF( ch support for sending mentors,number of available mentors\
		)
	~	
	~		|

"mngmnt information system w/ clear surgical indicators"  = A FUNCTION OF( moh support\
		)
	~	
	~		|

moderator effectiveness  = A FUNCTION OF( moderator has influence,moderator has time)
	~	
	~		|

staff motivation  = A FUNCTION OF( employment conditions,surgical mentoring,volume surgery dh\
		)
	~	
	~		|

moderator has time  = A FUNCTION OF( )
	~	
	~		|

moh support  = A FUNCTION OF( evidence mentoring CE)
	~	
	~		|

motivated staff  = A FUNCTION OF( employment conditions,HRM,staff motivation,workload\
		)
	~	
	~		|

number of available mentors  = A FUNCTION OF( ch staff interested in mentoring,mentor retention\
		,training new mentors)
	~	
	~		|

"ongoing support of mentors; keeping the focus"  = A FUNCTION OF( )
	~	
	~		|

opportunities to exchange experience  = A FUNCTION OF( "intra-district wa group",provincial wa usage\
		,surgical performance review meetings)
	~	
	~		|

waiting list dh  = A FUNCTION OF( surgical mentoring)
	~	
	~		|

organized schedule  = A FUNCTION OF( )
	~	
	~		|

workload ch  = A FUNCTION OF( inappropriate referrals to ch,"self-referrals to ch",surgical mentoring\
		)
	~	
	~		|

supplies in stock  = A FUNCTION OF( procurement supplies,supplies used)
	~	
	~		|

patients presenting  = A FUNCTION OF( community awareness,"public confidence/satisfaction"\
		,"self-referrals to ch",transport,unmet need)
	~	
	~		|

training opportunities at ch  = A FUNCTION OF( specialized surgery at ch)
	~	
	~		|

"training staff (esp. ana)"  = A FUNCTION OF( )
	~	
	~		|

transfers  = A FUNCTION OF( )
	~	
	~		|

power availability  = A FUNCTION OF( )
	~	
	~		|

private procurement  = A FUNCTION OF( cms performance,surgery budget dh)
	~	
	~		|

staff working hard  = A FUNCTION OF( motivated staff)
	~	
	~		|

professional associations support for mentoring  = A FUNCTION OF( )
	~	
	~		|

provincial wa usage  = A FUNCTION OF( mentee wa motivation,mentor motivation,wa response time\
		)
	~	
	~		|

"staff burn-out"  = A FUNCTION OF( staff motivation,workload)
	~	
	~		|

quarterly surgical mentoring review meetings in province  = A FUNCTION OF( dh priority for surgery\
		)
	~	
	~		|

surgical performance review meetings  = A FUNCTION OF( )
	~	
	~		|

transport  = A FUNCTION OF( allowances for accompanying patients,"vehicle maintenance+fuel"\
		)
	~	
	~		|

specialists at ch  = A FUNCTION OF( training opportunities at ch)
	~	
	~		|

specialized surgeons  = A FUNCTION OF( )
	~	
	~		|

surgery budget hc  = A FUNCTION OF( hc costs of referrals)
	~	
	~		|

transfusion services  = A FUNCTION OF( )
	~	
	~		|

supplies used  = A FUNCTION OF( surgical mentoring,volume surgery dh)
	~	
	~		|

workload  = A FUNCTION OF( volume surgery dh)
	~	
	~		|

supplies needed  = A FUNCTION OF( supplies in stock)
	~	
	~		|

volume surgery dh  = A FUNCTION OF( appropriate referrals from hc,HRM,"infrastructure & equipment"\
		,patients presenting,scope of practice,specialized surgeons,staff working hard,supplies in stock\
		,transfusion services)
	~	
	~		|

use of untrained staff  = A FUNCTION OF( HRM)
	~	
	~		|

training new mentors  = A FUNCTION OF( )
	~	
	~		|

"acknowledgement/certification of mentees"  = A FUNCTION OF( )
	~	
	~		|

budget line for surgery  = A FUNCTION OF( )
	~	
	~		|

ch support for sending mentors  = A FUNCTION OF( aligning with existing TSS)
	~	
	~		|

cms performance  = A FUNCTION OF( )
	~	
	~		|

"communication (channels)"  = A FUNCTION OF( )
	~	
	~		|

community sensitization  = A FUNCTION OF( )
	~	
	~		|

cover from a specialist  = A FUNCTION OF( )
	~	
	~		|

dh debts  = A FUNCTION OF( )
	~	
	~		|

dh demand for mentoring  = A FUNCTION OF( )
	~	
	~		|

hc costs of referrals  = A FUNCTION OF( appropriate referrals from hc)
	~	
	~		|

scope of practice  = A FUNCTION OF( cover from a specialist)
	~	
	~		|

"self-referrals to ch"  = A FUNCTION OF( community awareness)
	~	
	~		|

surgery budget dh  = A FUNCTION OF( budget line for surgery,dh funds)
	~	
	~		|

teleconsultation  = A FUNCTION OF( "communication (channels)")
	~	
	~		|

unmet need  = A FUNCTION OF( benefits to patients)
	~	
	~		|

********************************************************
	.Control
********************************************************~
		Simulation Control Parameters
	|

FINAL TIME  = 100
	~	Month
	~	The final time for the simulation.
	|

INITIAL TIME  = 0
	~	Month
	~	The initial time for the simulation.
	|

SAVEPER  = 
        TIME STEP
	~	Month [0,?]
	~	The frequency with which output is stored.
	|

TIME STEP  = 1
	~	Month [0,?]
	~	The time step for the simulation.
	|

\\\---/// Sketch information - do not modify anything except names
V300  Do not put anything below this section - it will be ignored
*View 1
$192-192-192,0,Times New Roman|12||0-0-0|0-0-0|0-0-255|-1--1--1|-1--1--1|120,120,70,0
10,1,"acknowledgement/certification of mentees",724,315,133,31,8,131,0,0,0,0,0,0
10,2,aligning with existing TSS,336,-643,55,22,8,131,0,0,0,0,0,0
10,3,employment conditions,778,410,51,30,8,131,0,0,0,0,0,0
10,4,mentee turnover,639,225,68,22,8,131,0,0,0,0,0,0
10,5,ch support for sending mentors,693,-318,55,30,8,131,0,0,0,0,0,0
10,6,funding for mentoring,480,-769,52,19,8,131,0,0,0,0,0,0
10,7,surgical mentoring,28,-73,117,57,3,131,0,16,0,0,0,0,-1--1--1,0-0-0,|12|B|0-0-0
10,8,time for mentoring,435,-306,66,20,8,131,0,0,0,0,0,0
1,9,1,3,1,0,32,0,3,64,0,0-0-0,|12||0-0-0,1|(735,367)|
1,10,1,4,0,0,32,0,3,64,0,255-0-0,|12||0-0-0,1|(681,270)|
1,11,2,5,0,0,32,0,3,64,0,0-0-0,|12||0-0-0,1|(505,-489)|
1,12,2,6,0,0,32,13,3,64,0,0-0-0,|12||0-0-0,1|(403,-701)|
1,13,2,8,0,0,32,0,3,64,0,0-0-0,|12||0-0-0,1|(384,-480)|
1,14,2,7,1,0,0,12,3,64,0,0-0-0,|12||0-0-0,1|(155,-459)|
10,15,allowances for accompanying patients,2158,209,76,31,8,131,0,0,0,0,0,0
10,16,appropriate referrals from hc,2534,373,71,27,8,131,0,0,0,0,0,0
10,17,transport,2063,315,40,18,8,131,0,0,0,0,0,0
10,18,hc costs of referrals,2394,313,52,20,8,131,0,0,0,0,0,0
10,19,volume surgery dh,1940,162,108,52,3,131,0,16,0,0,0,0,-1--1--1,0-0-0,|12|B|0-0-0
10,20,specialized surgery at ch,1133,108,51,27,8,131,0,0,0,0,0,0
1,21,15,17,1,0,32,0,3,64,0,0-0-0,|12||0-0-0,1|(2109,273)|
1,22,16,18,1,0,32,0,3,64,0,0-0-0,|12||0-0-0,1|(2467,332)|
1,23,16,19,1,0,32,13,3,64,0,0-0-0,|12||0-0-0,1|(2317,188)|
10,24,appropriate referrals to ch,1275,82,62,26,8,131,0,0,0,0,0,0
1,25,24,20,1,0,32,0,3,64,0,0-0-0,|12||0-0-0,1|(1206,88)|
10,26,assigning cases to mentors,820,756,64,20,8,131,0,0,0,0,0,0
10,27,wa response time,1042,718,54,19,8,131,0,0,0,0,0,0
10,28,"attracting+retaining staff",981,495,81,23,8,131,0,0,0,0,0,0
10,29,HRM,1226,674,56,27,8,131,0,0,0,0,0,0
10,30,availability transport,107,-246,59,20,8,131,0,0,0,0,0,0
1,31,30,7,1,0,0,0,3,64,0,0-0-0,|12||0-0-0,1|(78,-185)|
1,32,26,27,0,0,32,0,3,64,0,255-0-0,|12||0-0-0,1|(929,737)|
1,33,28,29,0,0,0,0,3,64,0,0-0-0,|12||0-0-0,1|(1094,578)|
10,34,benefits to patients,1754,373,56,22,8,131,0,0,0,0,0,0
10,35,budget line for surgery,1947,-353,46,19,8,3,0,0,0,0,0,0
10,36,ch staff interested in mentoring,398,-147,66,24,8,131,0,0,0,0,0,0
10,37,unmet need,1259,-205,36,20,8,131,0,0,0,0,0,0
10,38,surgery budget dh,1889,-193,54,24,8,131,0,0,0,0,0,0
10,39,number of available mentors,572,-128,76,20,8,131,0,0,0,0,0,0
1,40,34,37,1,0,0,12,3,64,0,255-0-0,|12||0-0-0,1|(1597,44)|
1,41,35,38,0,0,32,0,3,64,0,0-0-0,|12||0-0-0,1|(1921,-283)|
1,42,36,39,0,0,32,0,3,64,0,0-0-0,|12||0-0-0,1|(474,-138)|
10,43,mentors that go on trips,709,-78,55,19,8,131,0,0,0,0,0,0
1,44,5,43,0,0,32,0,3,64,0,0-0-0,|12||0-0-0,1|(700,-200)|
1,45,5,8,0,0,32,0,3,64,0,0-0-0,|12||0-0-0,1|(576,-314)|
10,46,clear schedule of visits,157,-193,64,24,8,131,0,0,0,0,0,0
1,47,46,7,1,0,0,0,3,64,0,0-0-0,|12||0-0-0,1|(140,-137)|
10,48,cms performance,1397,-485,58,19,8,131,0,0,0,0,0,0
10,49,private procurement,1658,-457,52,29,8,131,0,0,0,0,0,0
10,50,procurement supplies,1081,-535,55,38,8,131,0,0,0,0,0,0
10,51,"communication (channels)",-171,-362,66,22,8,131,0,0,0,0,0,0
10,52,community awareness,1135,-82,45,28,8,131,0,0,0,0,0,0
10,53,teleconsultation,-151,-253,64,15,8,131,0,0,0,0,0,0
10,54,patients presenting,1280,16,66,20,8,131,0,0,0,0,0,0
10,55,"self-referrals to ch",972,-25,55,20,8,131,0,0,0,0,0,0
10,56,community participation,1344,-119,54,29,8,131,0,0,0,0,0,0
10,57,"infrastructure & equipment",1657,-147,58,20,8,131,0,0,0,0,0,0
10,58,community sensitization,1111,-211,55,30,8,131,0,0,0,0,0,0
1,59,48,49,1,0,32,12,3,64,0,255-0-0,|12||0-0-0,1|(1517,-453)|
1,60,48,50,1,0,32,12,3,64,0,0-0-0,|12||0-0-0,1|(1236,-526)|
1,61,51,53,0,0,32,0,3,64,0,0-0-0,|12||0-0-0,1|(-162,-310)|
1,62,52,54,0,0,32,14,3,64,0,0-0-0,|12||0-0-0,1|(1204,-35)|
1,63,52,55,0,0,0,0,3,64,0,255-0-0,|12||0-0-0,1|(1065,-59)|
1,64,56,57,1,0,0,12,3,64,0,0-0-0,|12||0-0-0,1|(1490,-132)|
1,65,58,52,0,0,32,13,3,64,0,0-0-0,|12||0-0-0,1|(1120,-155)|
10,66,cover from a specialist,1431,380,49,19,8,131,0,0,0,0,0,0
10,67,scope of practice,1551,348,57,20,8,131,0,0,0,0,0,0
10,68,"data-based monitoring/planning for surgery",1780,-541,84,28,8,131,0,0,0,0,0,0
1,69,66,67,1,0,32,0,3,64,0,0-0-0,|12||0-0-0,1|(1499,352)|
1,70,68,50,1,0,0,0,3,64,0,0-0-0,|12||0-0-0,1|(1421,-640)|
10,71,dh debts,1647,-392,32,19,8,131,0,0,0,0,0,0
10,72,dh funds,1452,-325,37,19,8,131,0,0,0,0,0,0
10,73,dh demand for mentoring,-180,-34,60,25,8,131,0,0,0,0,0,0
1,74,73,7,0,0,32,0,3,64,0,0-0-0,|12||0-0-0,1|(-112,-48)|
1,75,71,72,0,0,32,0,3,64,0,255-0-0,|12||0-0-0,1|(1558,-361)|
10,76,dh expenditure on referrals,1399,144,50,29,8,131,0,0,0,0,0,0
10,77,dh spending other priorities,1677,-233,62,25,8,131,0,0,0,0,0,0
1,78,76,77,1,0,32,0,3,64,0,0-0-0,|12||0-0-0,1|(1498,-76)|
1,79,72,77,1,0,0,0,3,64,0,0-0-0,|12||0-0-0,1|(1552,-294)|
1,80,72,57,1,0,0,0,3,64,0,0-0-0,|12||0-0-0,1|(1580,-247)|
1,81,72,38,1,0,32,12,3,64,0,0-0-0,|12||0-0-0,1|(1679,-297)|
10,82,dh priority for surgery,1132,-318,53,28,8,131,0,0,0,0,0,0
10,83,quarterly surgical mentoring review meetings in province,848,-417,107,36,8,131,0,0,0,0,0,0
10,84,diagnostic skills at hc,1140,992,49,19,8,3,0,0,0,0,0,0
1,85,82,83,1,0,32,0,3,64,0,0-0-0,|12||0-0-0,1|(992,-339)|
1,86,84,16,1,0,32,13,3,64,0,0-0-0,|12||0-0-0,1|(2014,794)|
10,87,district needs,1579,590,51,19,8,131,0,0,0,0,0,0
10,88,established posts,1447,640,56,18,8,131,0,0,0,0,0,0
1,89,87,88,1,0,32,12,3,64,0,0-0-0,|12||0-0-0,1|(1531,628)|
1,90,3,29,1,0,0,0,3,64,0,0-0-0,|12||0-0-0,1|(998,556)|
1,91,3,28,0,0,32,0,3,64,0,0-0-0,|12||0-0-0,1|(871,448)|
10,92,motivated staff,1008,439,53,24,8,131,0,0,0,0,0,0
10,93,staff motivation,912,284,57,28,8,131,0,0,0,0,0,0
1,94,3,92,0,0,32,12,3,64,0,0-0-0,|12||0-0-0,1|(883,422)|
1,95,3,93,0,0,32,0,3,64,0,0-0-0,|12||0-0-0,1|(840,350)|
10,96,essential surgeries at ch,1043,160,61,22,8,131,0,0,0,0,0,0
10,97,ch opportunities for training,909,138,68,24,8,131,0,0,0,0,0,0
1,98,96,97,1,0,32,0,3,64,0,255-0-0,|12||0-0-0,1|(993,125)|
1,99,96,20,0,0,32,0,3,64,0,255-0-0,|12||0-0-0,1|(1077,140)|
1,100,88,29,1,0,32,12,3,64,0,0-0-0,|12||0-0-0,1|(1354,659)|
10,101,evidence mentoring CE,823,-303,59,31,8,131,0,0,0,0,0,0
10,102,moh support,606,-1,50,19,8,131,0,0,0,0,0,0
1,103,101,102,1,0,32,0,3,64,0,0-0-0,|12||0-0-0,1|(789,-74)|
1,104,101,2,1,0,32,0,3,64,0,0-0-0,|12||0-0-0,1|(624,-488)|
10,105,feedback from ch,1272,312,54,19,8,131,0,0,0,0,0,0
1,106,105,29,1,0,32,0,3,64,0,0-0-0,|12||0-0-0,1|(1275,457)|
10,107,feedback on hc referrals,2057,676,56,21,8,131,0,0,0,0,0,0
1,108,107,84,1,0,32,12,3,64,0,0-0-0,|12||0-0-0,1|(1705,854)|
10,109,hc staff motivation,2144,520,62,22,8,131,0,0,0,0,0,0
1,110,107,109,1,0,32,12,3,64,0,0-0-0,|12||0-0-0,1|(2107,600)|
1,111,6,7,1,0,0,14,3,64,0,0-0-0,|12||0-0-0,1|(204,-609)|
10,112,going to school,533,165,40,20,8,131,0,0,0,0,0,0
1,113,112,4,1,0,32,0,3,64,0,0-0-0,|12||0-0-0,1|(553,192)|
10,114,surgery budget hc,2256,295,59,20,8,131,0,0,0,0,0,0
1,115,18,114,1,0,32,0,3,64,0,255-0-0,|12||0-0-0,1|(2375,301)|
1,116,29,92,1,0,32,12,3,64,0,0-0-0,|12||0-0-0,1|(1157,551)|
10,117,quality of surgery,1599,432,64,19,8,131,0,0,0,0,0,0
1,118,29,117,1,0,32,12,3,64,0,0-0-0,|12||0-0-0,1|(1427,566)|
10,119,use of untrained staff,1372,427,59,28,8,131,0,0,0,0,0,0
1,120,29,119,1,0,0,0,3,64,0,255-0-0,|12||0-0-0,1|(1314,539)|
1,121,29,19,1,0,32,14,3,64,0,0-0-0,|12||0-0-0,1|(1881,361)|
10,122,inappropriate referrals to ch,1234,199,57,27,8,131,0,0,0,0,0,0
1,123,122,76,1,0,32,13,3,64,0,0-0-0,|12||0-0-0,1|(1312,171)|
10,124,workload ch,781,139,48,20,8,131,0,0,0,0,0,0
1,125,122,124,1,0,32,0,3,64,0,0-0-0,|12||0-0-0,1|(1107,203)|
1,126,122,105,1,0,0,12,3,64,0,0-0-0,|12||0-0-0,1|(1256,244)|
1,127,122,96,0,0,0,0,3,64,0,0-0-0,|12||0-0-0,1|(1147,181)|
10,128,inclusion of surgery in pimm,1496,578,55,27,8,131,0,0,0,0,0,0
1,129,128,29,1,0,0,0,3,64,0,0-0-0,|12||0-0-0,1|(1385,625)|
1,130,57,19,1,0,32,14,3,64,0,0-0-0,|12||0-0-0,1|(1736,9)|
10,131,insurance coverage,2010,-195,61,21,8,131,0,0,0,0,0,0
10,132,insurance reimbursements,1977,-32,65,27,8,131,0,0,0,0,0,0
1,133,131,132,1,0,32,0,3,64,0,0-0-0,|12||0-0-0,1|(2027,-118)|
10,134,"intra-district wa group",1349,853,54,20,8,131,0,0,0,0,0,0
10,135,opportunities to exchange experience,1495,753,74,28,8,131,0,0,0,0,0,0
1,136,134,109,1,0,32,12,3,64,0,0-0-0,|12||0-0-0,1|(1749,782)|
1,137,134,135,0,0,32,12,3,64,0,0-0-0,|12||0-0-0,1|(1408,811)|
10,138,learning from emoc,-229,-128,48,20,8,131,0,0,0,0,0,0
1,139,138,7,1,0,32,0,3,64,0,0-0-0,|12||0-0-0,1|(-140,-83)|
10,140,learning from wa experiences elsewhere,577,585,67,27,8,131,0,0,0,0,0,0
10,141,mentor motivation,828,668,60,19,8,131,0,0,0,0,0,0
1,142,140,141,1,0,32,0,3,64,0,0-0-0,|12||0-0-0,1|(689,637)|
10,143,list of recognized mentors,318,-352,59,25,8,131,0,0,0,0,0,0
1,144,143,7,1,0,0,0,3,64,0,0-0-0,|12||0-0-0,1|(271,-194)|
1,145,143,36,0,0,32,0,3,64,0,0-0-0,|12||0-0-0,1|(356,-255)|
10,146,maintenance,1917,-93,50,18,8,131,0,0,0,0,0,0
1,147,146,57,1,0,32,12,3,64,0,0-0-0,|12||0-0-0,1|(1796,-107)|
10,148,mentee continuity,420,232,68,19,8,131,0,0,0,0,0,0
1,149,148,7,0,0,32,12,3,64,0,0-0-0,|12||0-0-0,1|(255,103)|
1,150,4,148,1,0,32,0,3,64,0,255-0-0,|12||0-0-0,1|(516,253)|
10,151,provincial wa usage,1290,779,66,28,3,131,0,16,0,0,0,0,-1--1--1,0-0-0,|12|B|0-0-0
10,152,mentee wa motivation,1158,790,46,21,8,131,0,0,0,0,0,0
1,153,141,151,1,0,32,0,3,64,0,255-0-0,|12||0-0-0,1|(998,676)|
1,154,152,151,0,0,0,0,3,64,0,0-0-0,|12||0-0-0,1|(1207,786)|
1,155,141,27,0,0,32,0,3,64,0,255-0-0,|12||0-0-0,1|(930,691)|
10,156,mentor retention,618,-180,54,19,8,131,0,0,0,0,0,0
1,157,156,39,0,0,32,0,3,64,0,0-0-0,|12||0-0-0,1|(600,-159)|
10,158,"mentoring faculty (w/ zonal focal points)",276,-491,78,28,8,131,0,0,0,0,0,0
10,159,"planning/monitoring/accounting",193,-393,84,32,8,131,0,0,0,0,0,0
1,160,158,143,0,0,32,0,3,64,0,0-0-0,|12||0-0-0,1|(296,-426)|
1,161,158,159,0,0,32,0,3,64,0,0-0-0,|12||0-0-0,1|(242,-449)|
1,162,158,2,0,0,32,0,3,64,0,0-0-0,|12||0-0-0,1|(305,-563)|
1,163,43,7,0,0,32,0,3,64,0,0-0-0,|12||0-0-0,1|(406,-77)|
10,164,"mngmnt information system w/ clear surgical indicators",940,-239,98,29,8,131,0,0,0,0,0,0
1,165,164,82,0,0,32,0,3,64,0,0-0-0,|12||0-0-0,1|(1038,-279)|
10,166,moderator effectiveness,1004,766,56,20,8,131,0,0,0,0,0,0
1,167,166,152,0,0,32,0,3,64,0,0-0-0,|12||0-0-0,1|(1079,776)|
10,168,moderator has influence,965,844,54,19,8,131,0,0,0,0,0,0
10,169,moderator has time,1095,837,46,19,8,3,0,0,0,0,0,0
1,170,168,166,0,0,32,0,3,64,0,0-0-0,|12||0-0-0,1|(980,811)|
1,171,169,166,0,0,32,0,3,64,0,0-0-0,|12||0-0-0,1|(1055,806)|
10,172,award for being active wa mentor,641,673,57,25,8,131,0,0,0,0,0,0
1,173,166,172,1,0,32,0,3,64,0,0-0-0,|12||0-0-0,1|(789,793)|
1,174,166,26,0,0,32,0,3,64,0,0-0-0,|12||0-0-0,1|(922,761)|
1,175,102,164,1,0,32,0,3,64,0,0-0-0,|12||0-0-0,1|(835,-21)|
1,176,102,7,1,0,32,0,3,64,0,0-0-0,|12||0-0-0,1|(350,-12)|
10,177,staff working hard,1118,292,48,28,8,131,0,0,0,0,0,0
1,178,92,177,0,0,32,12,3,64,0,0-0-0,|12||0-0-0,1|(1055,374)|
1,179,39,43,0,0,32,0,3,64,0,0-0-0,|12||0-0-0,1|(634,-104)|
10,180,"ongoing support of mentors; keeping the focus",594,-258,68,39,8,131,0,0,0,0,0,0
1,181,180,156,0,0,32,0,3,64,0,0-0-0,|12||0-0-0,1|(606,-215)|
1,182,135,29,1,0,32,12,3,64,0,0-0-0,|12||0-0-0,1|(1335,725)|
10,183,opportunities to practice,416,426,63,22,8,131,0,0,0,0,0,0
1,184,183,29,1,0,32,13,3,64,0,0-0-0,|12||0-0-0,1|(804,630)|
10,185,organized schedule,1022,-152,66,19,8,131,0,0,0,0,0,0
1,186,185,52,0,0,32,0,3,64,0,0-0-0,|12||0-0-0,1|(1065,-126)|
10,187,partnerships,798,-695,54,15,8,131,0,0,0,0,0,0
1,188,187,6,0,0,32,0,3,64,0,0-0-0,|12||0-0-0,1|(644,-729)|
1,189,187,50,0,0,32,0,3,64,0,0-0-0,|12||0-0-0,1|(918,-626)|
1,190,54,19,1,0,32,14,3,64,0,0-0-0,|12||0-0-0,1|(1586,56)|
1,191,54,82,1,0,32,0,3,64,0,0-0-0,|12||0-0-0,1|(1216,-147)|
10,192,patients presenting at hc,2261,489,61,32,8,131,0,0,0,0,0,0
1,193,192,16,1,0,32,0,3,64,0,0-0-0,|12||0-0-0,1|(2394,450)|
1,194,159,30,0,0,32,0,3,64,0,0-0-0,|12||0-0-0,1|(150,-320)|
1,195,159,46,0,0,32,0,3,64,0,0-0-0,|12||0-0-0,1|(175,-296)|
1,196,159,7,1,0,0,0,3,64,0,0-0-0,|12||0-0-0,1|(238,-253)|
10,197,possibilities for mentees becoming mentors for hc,345,567,78,33,8,131,0,0,0,0,0,0
1,198,197,84,1,0,32,0,3,64,0,0-0-0,|12||0-0-0,1|(691,916)|
10,199,power availability,1844,-16,62,20,8,131,0,0,0,0,0,0
1,200,199,57,1,0,0,0,3,64,0,0-0-0,|12||0-0-0,1|(1765,-66)|
1,201,49,72,0,0,32,0,3,64,0,255-0-0,|12||0-0-0,1|(1552,-389)|
1,202,49,50,1,0,32,12,3,64,0,0-0-0,|12||0-0-0,1|(1382,-561)|
1,203,50,72,0,0,32,0,3,64,0,255-0-0,|12||0-0-0,1|(1270,-427)|
10,204,supplies in stock,2105,-289,58,31,8,131,0,0,0,0,0,0
1,205,50,204,1,0,0,13,3,64,0,0-0-0,|12||0-0-0,1|(1602,-671)|
10,206,professional associations support for mentoring,493,-406,78,39,8,131,0,0,0,0,0,0
1,207,206,2,0,0,32,0,3,64,0,0-0-0,|12||0-0-0,1|(414,-527)|
1,208,206,8,0,0,32,0,3,64,0,0-0-0,|12||0-0-0,1|(462,-353)|
10,209,protocols,1442,504,42,19,8,131,0,0,0,0,0,0
1,210,209,117,0,0,32,12,3,64,0,0-0-0,|12||0-0-0,1|(1512,471)|
1,211,209,29,0,0,32,0,3,64,0,0-0-0,|12||0-0-0,1|(1344,580)|
1,212,151,29,0,0,0,0,3,64,0,0-0-0,|12||0-0-0,1|(1261,731)|
1,213,151,135,1,0,32,0,3,64,0,0-0-0,|12||0-0-0,1|(1390,776)|
10,214,"public confidence/satisfaction",1400,-27,75,20,8,131,0,0,0,0,0,0
1,215,214,56,1,0,0,12,3,64,0,0-0-0,|12||0-0-0,1|(1398,-74)|
1,216,214,54,1,0,0,12,3,64,0,0-0-0,|12||0-0-0,1|(1343,-17)|
10,217,complications,1650,501,57,20,8,131,0,0,0,0,0,0
1,218,117,217,1,0,32,0,3,64,0,255-0-0,|12||0-0-0,1|(1619,461)|
1,219,117,34,1,0,32,13,3,64,0,0-0-0,|12||0-0-0,1|(1705,376)|
1,220,117,214,1,0,0,0,3,64,0,0-0-0,|12||0-0-0,1|(1583,196)|
1,221,83,2,1,0,0,0,3,64,0,0-0-0,|12||0-0-0,1|(681,-584)|
1,222,67,72,1,0,0,0,3,64,0,0-0-0,|12||0-0-0,1|(1611,15)|
1,223,67,29,1,0,32,12,3,64,0,0-0-0,|12||0-0-0,1|(1407,475)|
1,224,67,19,1,0,32,12,3,64,0,0-0-0,|12||0-0-0,1|(1698,266)|
1,225,55,54,0,0,0,0,3,64,0,255-0-0,|12||0-0-0,1|(1113,-7)|
1,226,55,124,1,0,32,0,3,64,0,0-0-0,|12||0-0-0,1|(830,5)|
10,227,specialized surgeons,1644,550,48,24,8,131,0,0,0,0,0,0
1,228,227,19,1,0,0,0,3,64,0,0-0-0,|12||0-0-0,1|(1805,419)|
10,229,training opportunities at ch,910,49,57,27,8,131,0,0,0,0,0,0
1,230,20,229,1,0,0,0,3,64,0,0-0-0,|12||0-0-0,1|(1039,68)|
10,231,"staff burn-out",1218,533,43,19,8,131,0,0,0,0,0,0
1,232,231,117,1,0,0,0,3,64,0,255-0-0,|12||0-0-0,1|(1391,486)|
1,233,231,29,0,0,0,12,3,64,0,255-0-0,|12||0-0-0,1|(1221,591)|
1,234,93,92,0,0,32,12,3,64,0,0-0-0,|12||0-0-0,1|(956,356)|
1,235,93,231,1,0,0,0,3,64,0,255-0-0,|12||0-0-0,1|(1118,400)|
1,236,177,19,1,0,0,12,3,64,0,0-0-0,|12||0-0-0,1|(1490,233)|
10,237,supplies needed,1906,-455,53,19,8,131,0,0,0,0,0,0
1,238,204,237,1,0,32,0,3,64,0,255-0-0,|12||0-0-0,1|(2011,-359)|
1,239,204,19,1,0,0,14,3,64,0,0-0-0,|12||0-0-0,1|(2083,-81)|
1,240,237,68,1,0,32,0,3,64,0,0-0-0,|12||0-0-0,1|(1808,-478)|
10,241,supplies used,1104,-641,52,20,8,131,0,0,0,0,0,0
1,242,241,204,1,0,0,14,3,64,0,255-0-0,|12||0-0-0,1|(1753,-761)|
1,243,38,77,0,0,32,0,3,64,0,255-0-0,|12||0-0-0,1|(1793,-212)|
1,244,38,57,1,0,32,12,3,64,0,0-0-0,|12||0-0-0,1|(1805,-154)|
1,245,38,146,0,0,32,12,3,64,0,0-0-0,|12||0-0-0,1|(1900,-149)|
1,246,38,49,0,0,32,12,3,64,0,0-0-0,|12||0-0-0,1|(1781,-316)|
1,247,38,50,1,0,0,13,3,64,0,0-0-0,|12||0-0-0,1|(1588,-538)|
10,248,"vehicle maintenance+fuel",2318,369,74,24,8,131,0,0,0,0,0,0
1,249,248,17,1,0,32,0,3,64,0,0-0-0,|12||0-0-0,1|(2229,358)|
1,250,7,3,1,0,32,0,3,64,0,0-0-0,|12||0-0-0,1|(347,230)|
1,251,7,29,1,0,0,14,3,64,0,0-0-0,|12||0-0-0,1|(660,500)|
1,252,7,183,1,0,32,12,3,64,0,0-0-0,|12||0-0-0,1|(180,166)|
1,253,7,197,1,0,32,0,3,64,0,0-0-0,|12||0-0-0,1|(87,284)|
1,254,7,93,0,0,32,0,3,64,0,0-0-0,|12||0-0-0,1|(493,114)|
1,255,7,241,1,0,0,0,3,64,0,0-0-0,|12||0-0-0,1|(105,-577)|
1,256,7,124,0,0,32,0,3,64,0,255-0-0,|12||0-0-0,1|(432,40)|
10,257,waiting list dh,-169,-178,46,22,8,131,0,0,0,0,0,0
1,258,7,257,1,0,32,0,3,64,0,255-0-0,|12||0-0-0,1|(-123,-133)|
10,259,surgical performance review meetings,1182,888,81,26,8,131,0,0,0,0,0,0
1,260,259,135,0,0,32,12,3,64,0,0-0-0,|12||0-0-0,1|(1328,824)|
1,261,53,7,1,0,0,0,3,64,0,0-0-0,|12||0-0-0,1|(-120,-187)|
1,262,8,7,1,0,32,0,3,64,0,0-0-0,|12||0-0-0,1|(310,-157)|
10,263,training new mentors,499,-213,47,28,8,131,0,0,0,0,0,0
1,264,263,39,0,0,32,0,3,64,0,0-0-0,|12||0-0-0,1|(535,-171)|
10,265,specialists at ch,1118,38,46,19,8,131,0,0,0,0,0,0
1,266,229,265,1,0,0,0,3,64,0,0-0-0,|12||0-0-0,1|(1009,27)|
10,267,"training staff (esp. ana)",632,422,56,19,8,3,0,0,0,0,0,0
1,268,267,29,1,0,32,0,3,64,0,0-0-0,|12||0-0-0,1|(905,563)|
10,269,transfers,364,125,40,14,8,131,0,0,0,0,0,0
1,270,269,4,1,0,32,0,3,64,0,0-0-0,|12||0-0-0,1|(472,198)|
10,271,transfusion services,2214,3,47,19,8,131,0,0,0,0,0,0
1,272,271,19,1,0,32,0,3,64,0,0-0-0,|12||0-0-0,1|(2128,73)|
1,273,17,16,1,0,32,13,3,64,0,0-0-0,|12||0-0-0,1|(2214,404)|
1,274,17,54,0,0,0,0,3,64,0,0-0-0,|12||0-0-0,1|(1684,170)|
1,275,37,54,0,0,0,12,3,64,0,255-0-0,|12||0-0-0,1|(1268,-103)|
1,276,37,82,0,0,32,0,3,64,0,0-0-0,|12||0-0-0,1|(1205,-253)|
1,277,119,122,1,0,32,0,3,64,0,0-0-0,|12||0-0-0,1|(1340,287)|
1,278,19,24,0,0,32,0,3,64,0,0-0-0,|12||0-0-0,1|(1591,120)|
1,279,19,34,0,0,32,14,3,64,0,0-0-0,|12||0-0-0,1|(1840,274)|
1,280,19,217,1,0,32,0,3,64,0,255-0-0,|12||0-0-0,1|(1795,367)|
1,281,19,109,1,0,32,12,3,64,0,0-0-0,|12||0-0-0,1|(2007,343)|
1,282,19,122,1,0,0,14,3,64,0,255-0-0,|12||0-0-0,1|(1571,180)|
1,283,19,132,1,0,32,0,3,64,0,0-0-0,|12||0-0-0,1|(1975,44)|
10,284,"kitchen/cleaning/maintenance costs",2285,69,75,19,8,131,0,0,0,0,0,0
1,285,19,284,0,0,32,0,3,64,0,0-0-0,|12||0-0-0,1|(2124,112)|
1,286,19,214,1,0,0,12,3,64,0,0-0-0,|12||0-0-0,1|(1652,43)|
1,287,19,183,1,0,32,13,3,64,0,0-0-0,|12||0-0-0,1|(1495,854)|
1,288,19,117,1,0,0,13,3,64,0,255-0-0,|12||0-0-0,1|(1775,257)|
1,289,19,93,1,0,32,12,3,64,0,0-0-0,|12||0-0-0,1|(1408,224)|
1,290,19,241,1,0,32,14,3,64,0,0-0-0,|12||0-0-0,1|(2102,-557)|
10,291,workload,1208,369,40,17,8,131,0,0,0,0,0,0
1,292,19,291,1,0,32,14,3,64,0,0-0-0,|12||0-0-0,1|(1550,271)|
1,293,27,152,0,0,32,0,3,64,0,255-0-0,|12||0-0-0,1|(1092,749)|
1,294,27,151,1,0,0,0,3,64,0,255-0-0,|12||0-0-0,1|(1228,759)|
1,295,124,20,1,0,32,0,3,64,0,255-0-0,|12||0-0-0,1|(946,91)|
1,296,291,231,0,0,32,12,3,64,0,0-0-0,|12||0-0-0,1|(1212,441)|
1,297,291,92,0,0,0,12,3,64,0,255-0-0,|12||0-0-0,1|(1122,398)|
1,298,291,122,1,0,32,0,3,64,0,0-0-0,|12||0-0-0,1|(1171,289)|
1,299,172,27,1,0,0,0,3,64,0,255-0-0,|0||-1--1--1,1|(811,715)|
1,300,217,34,1,0,0,0,3,64,0,255-0-0,|0||-1--1--1,1|(1711,432)|
1,301,265,20,1,0,0,0,3,64,0,0-0-0,|0||-1--1--1,1|(1124,71)|
1,302,114,15,1,0,0,0,3,64,0,0-0-0,|0||-1--1--1,1|(2225,253)|
1,303,114,248,1,0,0,0,3,64,0,0-0-0,|0||-1--1--1,1|(2298,372)|
///---\\\
:L<%^E!@
9:Current
23:0
15:0,0,0,0,0,0
19:70,0
27:0,
34:0,
5:motivated staff
24:0
25:0
26:0
