# Supplementary material for: Policy options for surgical mentoring: Lessons from Zambia based on stakeholder consultation and systems science
Source: PLoS One. 2021 Sep 29;16(9):e0257597. doi: 10.1371/journal.pone.0257597 (PMC8480833; doi:10.1371/journal.pone.0257597)
Supplement: S1 Data — (ZIP) [file pone.0257597.s001.zip › Neat joint CLDs/final_joint.mdl]

{UTF-8}
specialized surgery at ch  = A FUNCTION OF( appropriate referrals to ch,essential surgeries at ch\
		,specialists at ch,workload ch)
	~	
	~		|

wa response time  = A FUNCTION OF( assigning cases to mentors,award for being active wa mentor\
		,mentor motivation)
	~	
	~		|

allowances for accompanying patients  = A FUNCTION OF( surgery budget hc)
	~	
	~		|

benefits to patients  = A FUNCTION OF( complications,quality of surgery,volume surgery dh\
		)
	~	
	~		|

"vehicle maintenance+fuel"  = A FUNCTION OF( surgery budget hc)
	~	
	~		|

mentor retention  = A FUNCTION OF( "ongoing support of mentors; keeping the focus")
	~	
	~		|

aligning with existing TSS  = A FUNCTION OF( evidence mentoring CE,"mentoring faculty (w/ zonal focal points)"\
		,professional associations support for mentoring,quarterly surgical mentoring review meetings in province\
		)
	~	
	~		|

appropriate referrals from hc  = A FUNCTION OF( diagnostic skills at hc,patients presenting at hc\
		,transport)
	~	
	~		|

appropriate referrals to ch  = A FUNCTION OF( volume surgery dh)
	~	
	~		|

moderator has influence  = A FUNCTION OF( )
	~	
	~		|

assigning cases to mentors  = A FUNCTION OF( moderator effectiveness)
	~	
	~		|

"attracting+retaining staff"  = A FUNCTION OF( employment conditions)
	~	
	~		|

availability transport  = A FUNCTION OF( "planning/monitoring/accounting")
	~	
	~		|

award for being active wa mentor  = A FUNCTION OF( moderator effectiveness)
	~	
	~		|

opportunities to practice  = A FUNCTION OF( surgical mentoring,volume surgery dh)
	~	
	~		|

ch opportunities for training  = A FUNCTION OF( essential surgeries at ch)
	~	
	~		|

ch staff interested in mentoring  = A FUNCTION OF( list of recognized mentors)
	~	
	~		|

partnerships  = A FUNCTION OF( )
	~	
	~		|

clear schedule of visits  = A FUNCTION OF( "planning/monitoring/accounting")
	~	
	~		|

patients presenting at hc  = A FUNCTION OF( )
	~	
	~		|

"planning/monitoring/accounting"  = A FUNCTION OF( "mentoring faculty (w/ zonal focal points)"\
		)
	~	
	~		|

possibilities for mentees becoming mentors for hc  = A FUNCTION OF( surgical mentoring\
		)
	~	
	~		|

community awareness  = A FUNCTION OF( community sensitization,organized schedule)
	~	
	~		|

community participation  = A FUNCTION OF( "public confidence/satisfaction")
	~	
	~		|

procurement supplies  = A FUNCTION OF( cms performance,"data-based monitoring/planning for surgery"\
		,partnerships,private procurement,surgery budget dh)
	~	
	~		|

complications  = A FUNCTION OF( quality of surgery,volume surgery dh)
	~	
	~		|

protocols  = A FUNCTION OF( )
	~	
	~		|

"data-based monitoring/planning for surgery"  = A FUNCTION OF( supplies needed)
	~	
	~		|

"public confidence/satisfaction"  = A FUNCTION OF( quality of surgery,volume surgery dh\
		)
	~	
	~		|

quality of surgery  = A FUNCTION OF( HRM,protocols,"staff burn-out",volume surgery dh\
		)
	~	
	~		|

dh expenditure on referrals  = A FUNCTION OF( inappropriate referrals to ch)
	~	
	~		|

dh funds  = A FUNCTION OF( dh debts,private procurement,procurement supplies,scope of practice\
		)
	~	
	~		|

dh priority for surgery  = A FUNCTION OF( "mngmnt information system w/ clear surgical indicators"\
		,patients presenting,unmet need)
	~	
	~		|

dh spending other priorities  = A FUNCTION OF( dh expenditure on referrals,dh funds,surgery budget dh\
		)
	~	
	~		|

diagnostic skills at hc  = A FUNCTION OF( feedback on hc referrals,possibilities for mentees becoming mentors for hc\
		)
	~	
	~		|

district needs  = A FUNCTION OF( )
	~	
	~		|

employment conditions  = A FUNCTION OF( "acknowledgement/certification of mentees",surgical mentoring\
		)
	~	
	~		|

essential surgeries at ch  = A FUNCTION OF( inappropriate referrals to ch)
	~	
	~		|

established posts  = A FUNCTION OF( district needs)
	~	
	~		|

evidence mentoring CE  = A FUNCTION OF( )
	~	
	~		|

feedback from ch  = A FUNCTION OF( inappropriate referrals to ch)
	~	
	~		|

feedback on hc referrals  = A FUNCTION OF( )
	~	
	~		|

funding for mentoring  = A FUNCTION OF( aligning with existing TSS,partnerships)
	~	
	~		|

going to school  = A FUNCTION OF( )
	~	
	~		|

surgical mentoring  = A FUNCTION OF( aligning with existing TSS,availability transport\
		,clear schedule of visits,dh demand for mentoring,funding for mentoring,learning from emoc\
		,list of recognized mentors,mentee continuity,mentors that go on trips,moh support,\
		"planning/monitoring/accounting",teleconsultation,time for mentoring)
	~	
	~		|

hc staff motivation  = A FUNCTION OF( feedback on hc referrals,"intra-district wa group"\
		,volume surgery dh)
	~	
	~		|

HRM  = A FUNCTION OF( "attracting+retaining staff",employment conditions,established posts\
		,feedback from ch,inclusion of surgery in pimm,opportunities to exchange experience\
		,opportunities to practice,protocols,provincial wa usage,scope of practice,"staff burn-out"\
		,surgical mentoring,"training staff (esp. ana)")
	~	
	~		|

inappropriate referrals to ch  = A FUNCTION OF( use of untrained staff,volume surgery dh\
		,workload)
	~	
	~		|

inclusion of surgery in pimm  = A FUNCTION OF( )
	~	
	~		|

"infrastructure & equipment"  = A FUNCTION OF( community participation,dh funds,maintenance\
		,power availability,surgery budget dh)
	~	
	~		|

insurance coverage  = A FUNCTION OF( )
	~	
	~		|

insurance reimbursements  = A FUNCTION OF( insurance coverage,volume surgery dh)
	~	
	~		|

"intra-district wa group"  = A FUNCTION OF( )
	~	
	~		|

"kitchen/cleaning/maintenance costs"  = A FUNCTION OF( volume surgery dh)
	~	
	~		|

learning from emoc  = A FUNCTION OF( )
	~	
	~		|

learning from wa experiences elsewhere  = A FUNCTION OF( )
	~	
	~		|

list of recognized mentors  = A FUNCTION OF( "mentoring faculty (w/ zonal focal points)"\
		)
	~	
	~		|

maintenance  = A FUNCTION OF( surgery budget dh)
	~	
	~		|

mentee continuity  = A FUNCTION OF( mentee turnover)
	~	
	~		|

mentee turnover  = A FUNCTION OF( "acknowledgement/certification of mentees",going to school\
		,transfers)
	~	
	~		|

mentee wa motivation  = A FUNCTION OF( moderator effectiveness,wa response time)
	~	
	~		|

mentor motivation  = A FUNCTION OF( learning from wa experiences elsewhere)
	~	
	~		|

time for mentoring  = A FUNCTION OF( aligning with existing TSS,ch support for sending mentors\
		,professional associations support for mentoring)
	~	
	~		|

"mentoring faculty (w/ zonal focal points)"  = A FUNCTION OF( )
	~	
	~		|

mentors that go on trips  = A FUNCTION OF( ch support for sending mentors,number of available mentors\
		)
	~	
	~		|

"mngmnt information system w/ clear surgical indicators"  = A FUNCTION OF( moh support\
		)
	~	
	~		|

moderator effectiveness  = A FUNCTION OF( moderator has influence,moderator has time)
	~	
	~		|

staff motivation  = A FUNCTION OF( employment conditions,surgical mentoring,volume surgery dh\
		)
	~	
	~		|

moderator has time  = A FUNCTION OF( )
	~	
	~		|

moh support  = A FUNCTION OF( evidence mentoring CE)
	~	
	~		|

motivated staff  = A FUNCTION OF( employment conditions,HRM,staff motivation,workload\
		)
	~	
	~		|

number of available mentors  = A FUNCTION OF( ch staff interested in mentoring,mentor retention\
		,training new mentors)
	~	
	~		|

"ongoing support of mentors; keeping the focus"  = A FUNCTION OF( )
	~	
	~		|

opportunities to exchange experience  = A FUNCTION OF( "intra-district wa group",provincial wa usage\
		,surgical performance review meetings)
	~	
	~		|

waiting list dh  = A FUNCTION OF( surgical mentoring)
	~	
	~		|

organized schedule  = A FUNCTION OF( )
	~	
	~		|

workload ch  = A FUNCTION OF( inappropriate referrals to ch,"self-referrals to ch",surgical mentoring\
		)
	~	
	~		|

supplies in stock  = A FUNCTION OF( procurement supplies,supplies used)
	~	
	~		|

patients presenting  = A FUNCTION OF( community awareness,"public confidence/satisfaction"\
		,"self-referrals to ch",transport,unmet need)
	~	
	~		|

training opportunities at ch  = A FUNCTION OF( specialized surgery at ch)
	~	
	~		|

"training staff (esp. ana)"  = A FUNCTION OF( )
	~	
	~		|

transfers  = A FUNCTION OF( )
	~	
	~		|

power availability  = A FUNCTION OF( )
	~	
	~		|

private procurement  = A FUNCTION OF( cms performance,surgery budget dh)
	~	
	~		|

staff working hard  = A FUNCTION OF( motivated staff)
	~	
	~		|

professional associations support for mentoring  = A FUNCTION OF( )
	~	
	~		|

provincial wa usage  = A FUNCTION OF( mentee wa motivation,mentor motivation,wa response time\
		)
	~	
	~		|

"staff burn-out"  = A FUNCTION OF( staff motivation,workload)
	~	
	~		|

quarterly surgical mentoring review meetings in province  = A FUNCTION OF( dh priority for surgery\
		)
	~	
	~		|

surgical performance review meetings  = A FUNCTION OF( )
	~	
	~		|

transport  = A FUNCTION OF( allowances for accompanying patients,"vehicle maintenance+fuel"\
		)
	~	
	~		|

specialists at ch  = A FUNCTION OF( training opportunities at ch)
	~	
	~		|

specialized surgeons  = A FUNCTION OF( )
	~	
	~		|

surgery budget hc  = A FUNCTION OF( hc costs of referrals)
	~	
	~		|

transfusion services  = A FUNCTION OF( )
	~	
	~		|

supplies used  = A FUNCTION OF( surgical mentoring,volume surgery dh)
	~	
	~		|

workload  = A FUNCTION OF( volume surgery dh)
	~	
	~		|

supplies needed  = A FUNCTION OF( supplies in stock)
	~	
	~		|

volume surgery dh  = A FUNCTION OF( appropriate referrals from hc,HRM,"infrastructure & equipment"\
		,patients presenting,scope of practice,specialized surgeons,staff working hard,supplies in stock\
		,transfusion services)
	~	
	~		|

use of untrained staff  = A FUNCTION OF( HRM)
	~	
	~		|

training new mentors  = A FUNCTION OF( )
	~	
	~		|

"acknowledgement/certification of mentees"  = A FUNCTION OF( )
	~	
	~		|

budget line for surgery  = A FUNCTION OF( )
	~	
	~		|

ch support for sending mentors  = A FUNCTION OF( aligning with existing TSS)
	~	
	~		|

cms performance  = A FUNCTION OF( )
	~	
	~		|

"communication (channels)"  = A FUNCTION OF( )
	~	
	~		|

community sensitization  = A FUNCTION OF( )
	~	
	~		|

cover from a specialist  = A FUNCTION OF( )
	~	
	~		|

dh debts  = A FUNCTION OF( )
	~	
	~		|

dh demand for mentoring  = A FUNCTION OF( )
	~	
	~		|

hc costs of referrals  = A FUNCTION OF( appropriate referrals from hc)
	~	
	~		|

scope of practice  = A FUNCTION OF( cover from a specialist)
	~	
	~		|

"self-referrals to ch"  = A FUNCTION OF( community awareness)
	~	
	~		|

surgery budget dh  = A FUNCTION OF( budget line for surgery,dh funds)
	~	
	~		|

teleconsultation  = A FUNCTION OF( "communication (channels)")
	~	
	~		|

unmet need  = A FUNCTION OF( benefits to patients)
	~	
	~		|

********************************************************
	.Control
********************************************************~
		Simulation Control Parameters
	|

FINAL TIME  = 100
	~	Month
	~	The final time for the simulation.
	|

INITIAL TIME  = 0
	~	Month
	~	The initial time for the simulation.
	|

SAVEPER  = 
        TIME STEP
	~	Month [0,?]
	~	The frequency with which output is stored.
	|

TIME STEP  = 1
	~	Month [0,?]
	~	The time step for the simulation.
	|

\\\---/// Sketch information - do not modify anything except names
V300  Do not put anything below this section - it will be ignored
*View 1
$192-192-192,0,Times New Roman|12||0-0-0|0-0-0|0-0-255|-1--1--1|-1--1--1|120,120,100,0
10,1,"acknowledgement/certification of mentees",1084,1185,133,31,8,131,0,0,0,0,0,0
10,2,aligning with existing TSS,696,227,55,22,8,131,0,0,0,0,0,0
10,3,employment conditions,1138,1280,51,30,8,131,0,0,0,0,0,0
10,4,mentee turnover,999,1095,68,22,8,131,0,0,0,0,0,0
10,5,ch support for sending mentors,1053,552,55,30,8,131,0,0,0,0,0,0
10,6,funding for mentoring,840,101,52,19,8,131,0,0,0,0,0,0
10,7,surgical mentoring,388,797,117,57,3,131,0,16,0,0,0,0,-1--1--1,0-0-0,|12|B|0-0-0
10,8,time for mentoring,795,564,66,20,8,131,0,0,0,0,0,0
1,9,1,3,1,0,32,0,3,64,0,0-0-0,|12||0-0-0,1|(1095,1237)|
1,10,1,4,0,0,32,0,3,64,0,255-0-0,|12||0-0-0,1|(1041,1140)|
1,11,2,5,0,0,32,0,3,64,0,0-0-0,|12||0-0-0,1|(864,380)|
1,12,2,6,0,0,32,13,3,64,0,0-0-0,|12||0-0-0,1|(762,169)|
1,13,2,8,0,0,32,0,3,64,0,0-0-0,|12||0-0-0,1|(743,389)|
1,14,2,7,1,0,0,12,3,64,0,0-0-0,|12||0-0-0,1|(515,411)|
10,15,allowances for accompanying patients,2518,1079,76,31,8,131,0,0,0,0,0,0
10,16,appropriate referrals from hc,2894,1243,71,27,8,131,0,0,0,0,0,0
10,17,transport,2423,1185,40,18,8,131,0,0,0,0,0,0
10,18,hc costs of referrals,2754,1183,52,20,8,131,0,0,0,0,0,0
10,19,volume surgery dh,2300,1032,108,52,3,131,0,16,0,0,0,0,-1--1--1,0-0-0,|12|B|0-0-0
10,20,specialized surgery at ch,1493,978,51,27,8,131,0,0,0,0,0,0
1,21,15,17,1,0,32,0,3,64,0,0-0-0,|12||0-0-0,1|(2469,1143)|
1,22,16,18,1,0,32,0,3,64,0,0-0-0,|12||0-0-0,1|(2827,1202)|
1,23,16,19,1,0,32,13,3,64,0,0-0-0,|12||0-0-0,1|(2677,1058)|
10,24,appropriate referrals to ch,1635,952,62,26,8,131,0,0,0,0,0,0
1,25,24,20,1,0,32,0,3,64,0,0-0-0,|12||0-0-0,1|(1566,958)|
10,26,assigning cases to mentors,1180,1626,64,20,8,131,0,0,0,0,0,0
10,27,wa response time,1402,1588,54,19,8,131,0,0,0,0,0,0
10,28,"attracting+retaining staff",1341,1365,81,23,8,131,0,0,0,0,0,0
10,29,HRM,1586,1544,56,27,8,131,0,0,0,0,0,0
10,30,availability transport,467,624,59,20,8,131,0,0,0,0,0,0
1,31,30,7,1,0,0,0,3,64,0,0-0-0,|12||0-0-0,1|(438,685)|
1,32,26,27,0,0,32,0,3,64,0,255-0-0,|12||0-0-0,1|(1289,1607)|
1,33,28,29,0,0,0,0,3,64,0,0-0-0,|12||0-0-0,1|(1454,1448)|
10,34,benefits to patients,2114,1243,56,22,8,131,0,0,0,0,0,0
10,35,budget line for surgery,2307,517,46,19,8,3,0,0,0,0,0,0
10,36,ch staff interested in mentoring,758,723,66,24,8,131,0,0,0,0,0,0
10,37,unmet need,1619,665,36,20,8,131,0,0,0,0,0,0
10,38,surgery budget dh,2249,677,54,24,8,131,0,0,0,0,0,0
10,39,number of available mentors,932,742,76,20,8,131,0,0,0,0,0,0
1,40,34,37,1,0,0,12,3,64,0,255-0-0,|12||0-0-0,1|(1957,914)|
1,41,35,38,0,0,32,0,3,64,0,0-0-0,|12||0-0-0,1|(2281,587)|
1,42,36,39,0,0,32,0,3,64,0,0-0-0,|12||0-0-0,1|(833,730)|
10,43,mentors that go on trips,1069,792,55,19,8,131,0,0,0,0,0,0
1,44,5,43,0,0,32,0,3,64,0,0-0-0,|12||0-0-0,1|(1060,670)|
1,45,5,8,0,0,32,0,3,64,0,0-0-0,|12||0-0-0,1|(936,556)|
10,46,clear schedule of visits,517,677,64,24,8,131,0,0,0,0,0,0
1,47,46,7,1,0,0,0,3,64,0,0-0-0,|12||0-0-0,1|(500,733)|
10,48,cms performance,1757,385,58,19,8,131,0,0,0,0,0,0
10,49,private procurement,2018,413,52,29,8,131,0,0,0,0,0,0
10,50,procurement supplies,1441,335,55,38,8,131,0,0,0,0,0,0
10,53,"communication (channels)",189,508,66,22,8,131,0,0,0,0,0,0
10,54,community awareness,1495,788,45,28,8,131,0,0,0,0,0,0
10,55,teleconsultation,209,617,64,15,8,131,0,0,0,0,0,0
10,56,patients presenting,1640,886,66,20,8,131,0,0,0,0,0,0
10,57,"self-referrals to ch",1332,845,55,20,8,131,0,0,0,0,0,0
10,58,community participation,1704,751,54,29,8,131,0,0,0,0,0,0
10,59,"infrastructure & equipment",2017,723,58,20,8,131,0,0,0,0,0,0
10,60,community sensitization,1471,659,55,30,8,131,0,0,0,0,0,0
1,61,48,49,1,0,32,12,3,64,0,255-0-0,|12||0-0-0,1|(1877,417)|
1,62,48,50,1,0,32,12,3,64,0,0-0-0,|12||0-0-0,1|(1596,344)|
1,64,53,55,0,0,32,0,3,64,0,0-0-0,|12||0-0-0,1|(199,559)|
1,65,54,56,0,0,32,14,3,64,0,0-0-0,|12||0-0-0,1|(1564,835)|
1,66,54,57,0,0,0,0,3,64,0,255-0-0,|12||0-0-0,1|(1425,811)|
1,67,58,59,1,0,0,12,3,64,0,0-0-0,|12||0-0-0,1|(1850,738)|
1,68,60,54,0,0,32,13,3,64,0,0-0-0,|12||0-0-0,1|(1480,715)|
10,69,cover from a specialist,1791,1250,49,19,8,131,0,0,0,0,0,0
10,70,scope of practice,1911,1218,57,20,8,131,0,0,0,0,0,0
10,71,"data-based monitoring/planning for surgery",2140,329,84,28,8,131,0,0,0,0,0,0
1,72,69,70,1,0,32,0,3,64,0,0-0-0,|12||0-0-0,1|(1859,1222)|
1,73,71,50,1,0,0,0,3,64,0,0-0-0,|12||0-0-0,1|(1781,230)|
10,74,dh debts,2007,478,32,19,8,131,0,0,0,0,0,0
10,75,dh funds,1812,545,37,19,8,131,0,0,0,0,0,0
10,76,dh demand for mentoring,180,836,60,25,8,131,0,0,0,0,0,0
1,77,76,7,0,0,32,0,3,64,0,0-0-0,|12||0-0-0,1|(249,822)|
1,78,74,75,0,0,32,0,3,64,0,255-0-0,|12||0-0-0,1|(1918,507)|
10,79,dh expenditure on referrals,1759,1014,50,29,8,131,0,0,0,0,0,0
10,80,dh spending other priorities,2037,637,62,25,8,131,0,0,0,0,0,0
1,81,79,80,1,0,32,0,3,64,0,0-0-0,|12||0-0-0,1|(1858,794)|
1,82,75,80,1,0,0,0,3,64,0,0-0-0,|12||0-0-0,1|(1912,576)|
1,83,75,59,1,0,0,0,3,64,0,0-0-0,|12||0-0-0,1|(1940,623)|
1,84,75,38,1,0,32,12,3,64,0,0-0-0,|12||0-0-0,1|(2039,573)|
10,85,dh priority for surgery,1492,552,53,28,8,131,0,0,0,0,0,0
10,86,quarterly surgical mentoring review meetings in province,1208,453,107,36,8,131,0,0,0,0,0,0
10,87,diagnostic skills at hc,1500,1862,49,19,8,3,0,0,0,0,0,0
1,88,85,86,1,0,32,0,3,64,0,0-0-0,|12||0-0-0,1|(1352,531)|
1,89,87,16,1,0,32,13,3,64,0,0-0-0,|12||0-0-0,1|(2374,1664)|
10,90,district needs,1939,1460,51,19,8,131,0,0,0,0,0,0
10,91,established posts,1807,1510,56,18,8,131,0,0,0,0,0,0
1,92,90,91,1,0,32,12,3,64,0,0-0-0,|12||0-0-0,1|(1891,1498)|
1,93,3,29,1,0,0,0,3,64,0,0-0-0,|12||0-0-0,1|(1358,1426)|
1,94,3,28,0,0,32,0,3,64,0,0-0-0,|12||0-0-0,1|(1231,1318)|
10,95,motivated staff,1368,1309,53,24,8,131,0,0,0,0,0,0
10,96,staff motivation,1272,1154,57,28,8,131,0,0,0,0,0,0
1,97,3,95,0,0,32,12,3,64,0,0-0-0,|12||0-0-0,1|(1243,1292)|
1,98,3,96,0,0,32,0,3,64,0,0-0-0,|12||0-0-0,1|(1200,1220)|
10,99,essential surgeries at ch,1403,1030,61,22,8,131,0,0,0,0,0,0
10,100,ch opportunities for training,1269,1008,68,24,8,131,0,0,0,0,0,0
1,101,99,100,1,0,32,0,3,64,0,255-0-0,|12||0-0-0,1|(1353,995)|
1,102,99,20,0,0,32,0,3,64,0,255-0-0,|12||0-0-0,1|(1437,1010)|
1,103,91,29,1,0,32,12,3,64,0,0-0-0,|12||0-0-0,1|(1714,1529)|
10,104,evidence mentoring CE,1183,567,59,31,8,131,0,0,0,0,0,0
10,105,moh support,966,869,50,19,8,131,0,0,0,0,0,0
1,106,104,105,1,0,32,0,3,64,0,0-0-0,|12||0-0-0,1|(1149,796)|
1,107,104,2,1,0,32,0,3,64,0,0-0-0,|12||0-0-0,1|(984,382)|
10,108,feedback from ch,1632,1182,54,19,8,131,0,0,0,0,0,0
1,109,108,29,1,0,32,0,3,64,0,0-0-0,|12||0-0-0,1|(1635,1327)|
10,110,feedback on hc referrals,2417,1546,56,21,8,131,0,0,0,0,0,0
1,111,110,87,1,0,32,12,3,64,0,0-0-0,|12||0-0-0,1|(2065,1724)|
10,112,hc staff motivation,2504,1390,62,22,8,131,0,0,0,0,0,0
1,113,110,112,1,0,32,12,3,64,0,0-0-0,|12||0-0-0,1|(2467,1470)|
1,114,6,7,1,0,0,14,3,64,0,0-0-0,|12||0-0-0,1|(564,261)|
10,115,going to school,893,1035,40,20,8,131,0,0,0,0,0,0
1,116,115,4,1,0,32,0,3,64,0,0-0-0,|12||0-0-0,1|(913,1062)|
10,117,surgery budget hc,2616,1165,59,20,8,131,0,0,0,0,0,0
1,118,18,117,1,0,32,0,3,64,0,255-0-0,|12||0-0-0,1|(2735,1171)|
1,119,29,95,1,0,32,12,3,64,0,0-0-0,|12||0-0-0,1|(1517,1421)|
10,120,quality of surgery,1959,1302,64,19,8,131,0,0,0,0,0,0
1,121,29,120,1,0,32,12,3,64,0,0-0-0,|12||0-0-0,1|(1787,1436)|
10,122,use of untrained staff,1732,1297,59,28,8,131,0,0,0,0,0,0
1,123,29,122,1,0,0,0,3,64,0,255-0-0,|12||0-0-0,1|(1674,1409)|
1,124,29,19,1,0,32,14,3,64,0,0-0-0,|12||0-0-0,1|(2241,1231)|
10,125,inappropriate referrals to ch,1594,1069,57,27,8,131,0,0,0,0,0,0
1,126,125,79,1,0,32,13,3,64,0,0-0-0,|12||0-0-0,1|(1672,1041)|
10,127,workload ch,1141,1009,48,20,8,131,0,0,0,0,0,0
1,128,125,127,1,0,32,0,3,64,0,0-0-0,|12||0-0-0,1|(1467,1073)|
1,129,125,108,1,0,0,12,3,64,0,0-0-0,|12||0-0-0,1|(1616,1114)|
1,130,125,99,0,0,0,0,3,64,0,0-0-0,|12||0-0-0,1|(1507,1051)|
10,131,inclusion of surgery in pimm,1856,1448,55,27,8,131,0,0,0,0,0,0
1,132,131,29,1,0,0,0,3,64,0,0-0-0,|12||0-0-0,1|(1745,1495)|
1,133,59,19,1,0,32,14,3,64,0,0-0-0,|12||0-0-0,1|(2096,879)|
10,134,insurance coverage,2370,675,61,21,8,131,0,0,0,0,0,0
10,135,insurance reimbursements,2337,838,65,27,8,131,0,0,0,0,0,0
1,136,134,135,1,0,32,0,3,64,0,0-0-0,|12||0-0-0,1|(2387,752)|
10,137,"intra-district wa group",1709,1723,54,20,8,131,0,0,0,0,0,0
10,138,opportunities to exchange experience,1855,1623,74,28,8,131,0,0,0,0,0,0
1,139,137,112,1,0,32,12,3,64,0,0-0-0,|12||0-0-0,1|(2109,1652)|
1,140,137,138,0,0,32,12,3,64,0,0-0-0,|12||0-0-0,1|(1768,1681)|
10,141,learning from emoc,131,742,48,20,8,131,0,0,0,0,0,0
1,142,141,7,1,0,32,0,3,64,0,0-0-0,|12||0-0-0,1|(220,787)|
10,143,learning from wa experiences elsewhere,937,1455,67,27,8,131,0,0,0,0,0,0
10,144,mentor motivation,1188,1538,60,19,8,131,0,0,0,0,0,0
1,145,143,144,1,0,32,0,3,64,0,0-0-0,|12||0-0-0,1|(1049,1507)|
10,146,list of recognized mentors,678,518,59,25,8,131,0,0,0,0,0,0
1,147,146,7,1,0,0,0,3,64,0,0-0-0,|12||0-0-0,1|(631,676)|
1,148,146,36,0,0,32,0,3,64,0,0-0-0,|12||0-0-0,1|(714,614)|
10,149,maintenance,2277,777,50,18,8,131,0,0,0,0,0,0
1,150,149,59,1,0,32,12,3,64,0,0-0-0,|12||0-0-0,1|(2156,763)|
10,151,mentee continuity,780,1102,68,19,8,131,0,0,0,0,0,0
1,152,151,7,0,0,32,12,3,64,0,0-0-0,|12||0-0-0,1|(615,973)|
1,153,4,151,1,0,32,0,3,64,0,255-0-0,|12||0-0-0,1|(876,1123)|
10,154,provincial wa usage,1650,1649,66,28,3,131,0,16,0,0,0,0,-1--1--1,0-0-0,|12|B|0-0-0
10,155,mentee wa motivation,1518,1660,46,21,8,131,0,0,0,0,0,0
1,156,144,154,1,0,32,0,3,64,0,255-0-0,|12||0-0-0,1|(1358,1546)|
1,157,155,154,0,0,0,0,3,64,0,0-0-0,|12||0-0-0,1|(1567,1656)|
1,158,144,27,0,0,32,0,3,64,0,255-0-0,|12||0-0-0,1|(1290,1561)|
10,159,mentor retention,978,690,54,19,8,131,0,0,0,0,0,0
1,160,159,39,0,0,32,0,3,64,0,0-0-0,|12||0-0-0,1|(960,710)|
10,161,"mentoring faculty (w/ zonal focal points)",636,379,78,28,8,131,0,0,0,0,0,0
10,162,"planning/monitoring/accounting",553,477,84,32,8,131,0,0,0,0,0,0
1,163,161,146,0,0,32,0,3,64,0,0-0-0,|12||0-0-0,1|(654,443)|
1,164,161,162,0,0,32,0,3,64,0,0-0-0,|12||0-0-0,1|(601,420)|
1,165,161,2,0,0,32,0,3,64,0,0-0-0,|12||0-0-0,1|(664,307)|
1,166,43,7,0,0,32,0,3,64,0,0-0-0,|12||0-0-0,1|(766,793)|
10,167,"mngmnt information system w/ clear surgical indicators",1300,631,98,29,8,131,0,0,0,0,0,0
1,168,167,85,0,0,32,0,3,64,0,0-0-0,|12||0-0-0,1|(1398,590)|
10,169,moderator effectiveness,1364,1636,56,20,8,131,0,0,0,0,0,0
1,170,169,155,0,0,32,0,3,64,0,0-0-0,|12||0-0-0,1|(1439,1646)|
10,171,moderator has influence,1325,1714,54,19,8,131,0,0,0,0,0,0
10,172,moderator has time,1455,1707,46,19,8,3,0,0,0,0,0,0
1,173,171,169,0,0,32,0,3,64,0,0-0-0,|12||0-0-0,1|(1340,1681)|
1,174,172,169,0,0,32,0,3,64,0,0-0-0,|12||0-0-0,1|(1415,1676)|
10,175,award for being active wa mentor,1001,1543,57,25,8,131,0,0,0,0,0,0
1,176,169,175,1,0,32,0,3,64,0,0-0-0,|12||0-0-0,1|(1149,1663)|
1,177,169,26,0,0,32,0,3,64,0,0-0-0,|12||0-0-0,1|(1282,1631)|
1,178,105,167,1,0,32,0,3,64,0,0-0-0,|12||0-0-0,1|(1195,849)|
1,179,105,7,1,0,32,0,3,64,0,0-0-0,|12||0-0-0,1|(710,858)|
10,180,staff working hard,1478,1162,48,28,8,131,0,0,0,0,0,0
1,181,95,180,0,0,32,12,3,64,0,0-0-0,|12||0-0-0,1|(1415,1244)|
1,182,39,43,0,0,32,0,3,64,0,0-0-0,|12||0-0-0,1|(994,765)|
10,183,"ongoing support of mentors; keeping the focus",954,612,68,39,8,131,0,0,0,0,0,0
1,184,183,159,0,0,32,0,3,64,0,0-0-0,|12||0-0-0,1|(966,654)|
1,185,138,29,1,0,32,12,3,64,0,0-0-0,|12||0-0-0,1|(1695,1595)|
10,186,opportunities to practice,776,1296,63,22,8,131,0,0,0,0,0,0
1,187,186,29,1,0,32,13,3,64,0,0-0-0,|12||0-0-0,1|(1164,1500)|
10,188,organized schedule,1382,718,66,19,8,131,0,0,0,0,0,0
1,189,188,54,0,0,32,0,3,64,0,0-0-0,|12||0-0-0,1|(1425,744)|
10,190,partnerships,1158,175,54,15,8,131,0,0,0,0,0,0
1,191,190,6,0,0,32,0,3,64,0,0-0-0,|12||0-0-0,1|(1004,141)|
1,192,190,50,0,0,32,0,3,64,0,0-0-0,|12||0-0-0,1|(1278,244)|
1,193,56,19,1,0,32,14,3,64,0,0-0-0,|12||0-0-0,1|(1946,926)|
1,194,56,85,1,0,32,0,3,64,0,0-0-0,|12||0-0-0,1|(1576,723)|
10,195,patients presenting at hc,2621,1359,61,32,8,131,0,0,0,0,0,0
1,196,195,16,1,0,32,0,3,64,0,0-0-0,|12||0-0-0,1|(2754,1320)|
1,197,162,30,0,0,32,0,3,64,0,0-0-0,|12||0-0-0,1|(510,550)|
1,198,162,46,0,0,32,0,3,64,0,0-0-0,|12||0-0-0,1|(535,574)|
1,199,162,7,1,0,0,0,3,64,0,0-0-0,|12||0-0-0,1|(598,617)|
10,200,possibilities for mentees becoming mentors for hc,705,1437,78,33,8,131,0,0,0,0,0,0
1,201,200,87,1,0,32,0,3,64,0,0-0-0,|12||0-0-0,1|(1051,1786)|
10,202,power availability,2204,854,62,20,8,131,0,0,0,0,0,0
1,203,202,59,1,0,0,0,3,64,0,0-0-0,|12||0-0-0,1|(2125,804)|
1,204,49,75,0,0,32,0,3,64,0,255-0-0,|12||0-0-0,1|(1912,480)|
1,205,49,50,1,0,32,12,3,64,0,0-0-0,|12||0-0-0,1|(1742,309)|
1,206,50,75,0,0,32,0,3,64,0,255-0-0,|12||0-0-0,1|(1630,442)|
10,207,supplies in stock,2465,581,58,31,8,131,0,0,0,0,0,0
1,208,50,207,1,0,0,13,3,64,0,0-0-0,|12||0-0-0,1|(1962,199)|
10,209,professional associations support for mentoring,853,464,78,39,8,131,0,0,0,0,0,0
1,210,209,2,0,0,32,0,3,64,0,0-0-0,|12||0-0-0,1|(772,343)|
1,211,209,8,0,0,32,0,3,64,0,0-0-0,|12||0-0-0,1|(822,517)|
10,212,protocols,1802,1374,42,19,8,131,0,0,0,0,0,0
1,213,212,120,0,0,32,12,3,64,0,0-0-0,|12||0-0-0,1|(1872,1341)|
1,214,212,29,0,0,32,0,3,64,0,0-0-0,|12||0-0-0,1|(1704,1450)|
1,215,154,29,0,0,0,0,3,64,0,0-0-0,|12||0-0-0,1|(1621,1601)|
1,216,154,138,1,0,32,0,3,64,0,0-0-0,|12||0-0-0,1|(1750,1646)|
10,217,"public confidence/satisfaction",1760,843,75,20,8,131,0,0,0,0,0,0
1,218,217,58,1,0,0,12,3,64,0,0-0-0,|12||0-0-0,1|(1758,796)|
1,219,217,56,1,0,0,12,3,64,0,0-0-0,|12||0-0-0,1|(1703,853)|
10,220,complications,2010,1371,57,20,8,131,0,0,0,0,0,0
1,221,120,220,1,0,32,0,3,64,0,255-0-0,|12||0-0-0,1|(1979,1331)|
1,222,120,34,1,0,32,13,3,64,0,0-0-0,|12||0-0-0,1|(2065,1246)|
1,223,120,217,1,0,0,0,3,64,0,0-0-0,|12||0-0-0,1|(1943,1066)|
1,224,86,2,1,0,0,0,3,64,0,0-0-0,|12||0-0-0,1|(1041,286)|
1,225,70,75,1,0,0,0,3,64,0,0-0-0,|12||0-0-0,1|(1971,885)|
1,226,70,29,1,0,32,12,3,64,0,0-0-0,|12||0-0-0,1|(1767,1345)|
1,227,70,19,1,0,32,12,3,64,0,0-0-0,|12||0-0-0,1|(2058,1136)|
1,228,57,56,0,0,0,0,3,64,0,255-0-0,|12||0-0-0,1|(1473,863)|
1,229,57,127,1,0,32,0,3,64,0,0-0-0,|12||0-0-0,1|(1190,875)|
10,230,specialized surgeons,2004,1420,48,24,8,131,0,0,0,0,0,0
1,231,230,19,1,0,0,0,3,64,0,0-0-0,|12||0-0-0,1|(2165,1289)|
10,232,training opportunities at ch,1270,919,57,27,8,131,0,0,0,0,0,0
1,233,20,232,1,0,0,0,3,64,0,0-0-0,|12||0-0-0,1|(1399,938)|
10,234,"staff burn-out",1578,1403,43,19,8,131,0,0,0,0,0,0
1,235,234,120,1,0,0,0,3,64,0,255-0-0,|12||0-0-0,1|(1751,1356)|
1,236,234,29,0,0,0,12,3,64,0,255-0-0,|12||0-0-0,1|(1581,1461)|
1,237,96,95,0,0,32,12,3,64,0,0-0-0,|12||0-0-0,1|(1316,1226)|
1,238,96,234,1,0,0,0,3,64,0,255-0-0,|12||0-0-0,1|(1478,1270)|
1,239,180,19,1,0,0,12,3,64,0,0-0-0,|12||0-0-0,1|(1850,1103)|
10,240,supplies needed,2266,415,53,19,8,131,0,0,0,0,0,0
1,241,207,240,1,0,32,0,3,64,0,255-0-0,|12||0-0-0,1|(2371,511)|
1,242,207,19,1,0,0,14,3,64,0,0-0-0,|12||0-0-0,1|(2443,789)|
1,243,240,71,1,0,32,0,3,64,0,0-0-0,|12||0-0-0,1|(2168,392)|
10,244,supplies used,1464,229,52,20,8,131,0,0,0,0,0,0
1,245,244,207,1,0,0,14,3,64,0,255-0-0,|12||0-0-0,1|(2113,109)|
1,246,38,80,0,0,32,0,3,64,0,255-0-0,|12||0-0-0,1|(2153,658)|
1,247,38,59,1,0,32,12,3,64,0,0-0-0,|12||0-0-0,1|(2165,716)|
1,248,38,149,0,0,32,12,3,64,0,0-0-0,|12||0-0-0,1|(2260,721)|
1,249,38,49,0,0,32,12,3,64,0,0-0-0,|12||0-0-0,1|(2141,553)|
1,250,38,50,1,0,0,13,3,64,0,0-0-0,|12||0-0-0,1|(1948,332)|
10,251,"vehicle maintenance+fuel",2678,1239,74,24,8,131,0,0,0,0,0,0
1,254,251,17,1,0,32,0,3,64,0,0-0-0,|12||0-0-0,1|(2589,1228)|
1,255,7,3,1,0,32,0,3,64,0,0-0-0,|12||0-0-0,1|(707,1100)|
1,256,7,29,1,0,0,14,3,64,0,0-0-0,|12||0-0-0,1|(1020,1370)|
1,257,7,186,1,0,32,12,3,64,0,0-0-0,|12||0-0-0,1|(540,1036)|
1,258,7,200,1,0,32,0,3,64,0,0-0-0,|12||0-0-0,1|(447,1154)|
1,259,7,96,0,0,32,0,3,64,0,0-0-0,|12||0-0-0,1|(853,984)|
1,260,7,244,1,0,0,0,3,64,0,0-0-0,|12||0-0-0,1|(465,293)|
1,261,7,127,0,0,32,0,3,64,0,255-0-0,|12||0-0-0,1|(792,910)|
10,262,waiting list dh,191,692,46,22,8,131,0,0,0,0,0,0
1,263,7,262,1,0,32,0,3,64,0,255-0-0,|12||0-0-0,1|(237,737)|
10,264,surgical performance review meetings,1542,1758,81,26,8,131,0,0,0,0,0,0
1,265,264,138,0,0,32,12,3,64,0,0-0-0,|12||0-0-0,1|(1688,1694)|
1,266,55,7,1,0,0,0,3,64,0,0-0-0,|12||0-0-0,1|(240,683)|
1,267,8,7,1,0,32,0,3,64,0,0-0-0,|12||0-0-0,1|(670,713)|
10,268,training new mentors,859,657,47,28,8,131,0,0,0,0,0,0
1,269,268,39,0,0,32,0,3,64,0,0-0-0,|12||0-0-0,1|(894,698)|
10,270,specialists at ch,1478,908,46,19,8,131,0,0,0,0,0,0
1,271,232,270,1,0,0,0,3,64,0,0-0-0,|12||0-0-0,1|(1369,897)|
10,272,"training staff (esp. ana)",992,1292,56,19,8,3,0,0,0,0,0,0
1,273,272,29,1,0,32,0,3,64,0,0-0-0,|12||0-0-0,1|(1265,1433)|
10,274,transfers,724,995,40,14,8,131,0,0,0,0,0,0
1,275,274,4,1,0,32,0,3,64,0,0-0-0,|12||0-0-0,1|(832,1068)|
10,276,transfusion services,2574,873,47,19,8,131,0,0,0,0,0,0
1,277,276,19,1,0,32,0,3,64,0,0-0-0,|12||0-0-0,1|(2488,943)|
1,278,17,16,1,0,32,13,3,64,0,0-0-0,|12||0-0-0,1|(2574,1274)|
1,279,17,56,0,0,0,0,3,64,0,0-0-0,|12||0-0-0,1|(2044,1040)|
1,280,37,56,0,0,0,12,3,64,0,255-0-0,|12||0-0-0,1|(1628,767)|
1,281,37,85,0,0,32,0,3,64,0,0-0-0,|12||0-0-0,1|(1565,617)|
1,282,122,125,1,0,32,0,3,64,0,0-0-0,|12||0-0-0,1|(1700,1157)|
1,283,19,24,0,0,32,0,3,64,0,0-0-0,|12||0-0-0,1|(1951,990)|
1,284,19,34,0,0,32,14,3,64,0,0-0-0,|12||0-0-0,1|(2200,1144)|
1,285,19,220,1,0,32,0,3,64,0,255-0-0,|12||0-0-0,1|(2155,1237)|
1,286,19,112,1,0,32,12,3,64,0,0-0-0,|12||0-0-0,1|(2367,1213)|
1,287,19,125,1,0,0,14,3,64,0,255-0-0,|12||0-0-0,1|(1931,1050)|
1,288,19,135,1,0,32,0,3,64,0,0-0-0,|12||0-0-0,1|(2335,914)|
10,289,"kitchen/cleaning/maintenance costs",2645,939,75,19,8,131,0,0,0,0,0,0
1,290,19,289,0,0,32,0,3,64,0,0-0-0,|12||0-0-0,1|(2484,982)|
1,291,19,217,1,0,0,12,3,64,0,0-0-0,|12||0-0-0,1|(2012,913)|
1,292,19,186,1,0,32,13,3,64,0,0-0-0,|12||0-0-0,1|(1855,1724)|
1,293,19,120,1,0,0,13,3,64,0,255-0-0,|12||0-0-0,1|(2135,1127)|
1,294,19,96,1,0,32,12,3,64,0,0-0-0,|12||0-0-0,1|(1768,1094)|
1,295,19,244,1,0,32,14,3,64,0,0-0-0,|12||0-0-0,1|(2462,313)|
10,296,workload,1568,1239,40,17,8,131,0,0,0,0,0,0
1,297,19,296,1,0,32,14,3,64,0,0-0-0,|12||0-0-0,1|(1910,1141)|
1,298,27,155,0,0,32,0,3,64,0,255-0-0,|12||0-0-0,1|(1452,1619)|
1,299,27,154,1,0,0,0,3,64,0,255-0-0,|12||0-0-0,1|(1588,1629)|
1,300,127,20,1,0,32,0,3,64,0,255-0-0,|12||0-0-0,1|(1306,961)|
1,301,296,234,0,0,32,12,3,64,0,0-0-0,|12||0-0-0,1|(1572,1311)|
1,302,296,95,0,0,0,12,3,64,0,255-0-0,|12||0-0-0,1|(1482,1268)|
1,303,296,125,1,0,32,0,3,64,0,0-0-0,|12||0-0-0,1|(1531,1159)|
1,304,175,27,1,0,0,0,3,64,0,255-0-0,|0||-1--1--1,1|(1171,1585)|
1,305,220,34,1,0,0,0,3,64,0,255-0-0,|0||-1--1--1,1|(2071,1302)|
1,306,270,20,1,0,0,0,3,64,0,0-0-0,|0||-1--1--1,1|(1484,941)|
1,307,117,15,1,0,0,0,3,64,0,0-0-0,|0||-1--1--1,1|(2585,1123)|
1,308,117,251,1,0,0,0,3,64,0,0-0-0,|0||-1--1--1,1|(2658,1242)|
///---\\\
:L<%^E!@
9:Current
23:0
15:0,0,0,0,0,0
19:100,0
27:0,
34:0,
5:motivated staff
24:0
25:0
26:0
