# Supplementary material for: Policy options for surgical mentoring: Lessons from Zambia based on stakeholder consultation and systems science
Source: PLoS One. 2021 Sep 29;16(9):e0257597. doi: 10.1371/journal.pone.0257597 (PMC8480833; doi:10.1371/journal.pone.0257597)
Supplement: S1 Data — (ZIP) [file pone.0257597.s001.zip › Neat joint CLDs/final_joint_pow2-4.2mdl]

{UTF-8}
alligning with existing TSS  = A FUNCTION OF( )
	~	
	~		|

appropriate referrals from hc  = A FUNCTION OF( diagnostic skills at hc,transport)
	~	
	~		|

opportunities to exchange experience  = A FUNCTION OF( "intra-district wa group",surgical performance review meetings\
		)
	~	
	~		|

dh funds  = A FUNCTION OF( )
	~	
	~		|

community awareness  = A FUNCTION OF( community sensitization)
	~	
	~		|

surgery budget dh  = A FUNCTION OF( dh funds)
	~	
	~		|

procurement supplies  = A FUNCTION OF( cms performance,private procurement,surgery budget dh\
		)
	~	
	~		|

inappropriate referrals to ch  = A FUNCTION OF( volume surgery dh)
	~	
	~		|

surgical mentoring  = A FUNCTION OF( alligning with existing TSS,funding for mentoring\
		,mentee continuity)
	~	
	~		|

diagnostic skills at hc  = A FUNCTION OF( feedback on hc referrals)
	~	
	~		|

scope of practice  = A FUNCTION OF( )
	~	
	~		|

employment conditions  = A FUNCTION OF( )
	~	
	~		|

staff motivation  = A FUNCTION OF( volume surgery dh)
	~	
	~		|

"staff burn-out"  = A FUNCTION OF( workload)
	~	
	~		|

"infrastructure & equipment"  = A FUNCTION OF( community participation,maintenance,surgery budget dh\
		)
	~	
	~		|

funding for mentoring  = A FUNCTION OF( alligning with existing TSS)
	~	
	~		|

volume surgery dh  = A FUNCTION OF( appropriate referrals from hc,HRM,"infrastructure & equipment"\
		,patients presenting,scope of practice,staff working hard,supplies in stock)
	~	
	~		|

HRM  = A FUNCTION OF( established posts,opportunities to exchange experience,opportunities to practice\
		,scope of practice,"staff burn-out",surgical mentoring)
	~	
	~		|

quality of surgery  = A FUNCTION OF( HRM,protocols,volume surgery dh)
	~	
	~		|

patients presenting  = A FUNCTION OF( community awareness,"public confidence/satisfaction"\
		,unmet need)
	~	
	~		|

mentee continuity  = A FUNCTION OF( )
	~	
	~		|

"public confidence/satisfaction"  = A FUNCTION OF( volume surgery dh)
	~	
	~		|

transport  = A FUNCTION OF( )
	~	
	~		|

supplies used  = A FUNCTION OF( volume surgery dh)
	~	
	~		|

benefits to patients  = A FUNCTION OF( quality of surgery,volume surgery dh)
	~	
	~		|

opportunities to practice  = A FUNCTION OF( surgical mentoring,volume surgery dh)
	~	
	~		|

community participation  = A FUNCTION OF( "public confidence/satisfaction")
	~	
	~		|

protocols  = A FUNCTION OF( )
	~	
	~		|

dh expenditure on referrals  = A FUNCTION OF( inappropriate referrals to ch)
	~	
	~		|

district needs  = A FUNCTION OF( )
	~	
	~		|

established posts  = A FUNCTION OF( district needs)
	~	
	~		|

feedback from ch  = A FUNCTION OF( inappropriate referrals to ch)
	~	
	~		|

feedback on hc referrals  = A FUNCTION OF( )
	~	
	~		|

hc staff motivation  = A FUNCTION OF( feedback on hc referrals,"intra-district wa group"\
		,volume surgery dh)
	~	
	~		|

"intra-district wa group"  = A FUNCTION OF( )
	~	
	~		|

maintenance  = A FUNCTION OF( surgery budget dh)
	~	
	~		|

motivated staff  = A FUNCTION OF( employment conditions,HRM,staff motivation,workload\
		)
	~	
	~		|

supplies in stock  = A FUNCTION OF( procurement supplies,supplies used)
	~	
	~		|

private procurement  = A FUNCTION OF( cms performance,surgery budget dh)
	~	
	~		|

staff working hard  = A FUNCTION OF( motivated staff)
	~	
	~		|

surgical performance review meetings  = A FUNCTION OF( )
	~	
	~		|

workload  = A FUNCTION OF( volume surgery dh)
	~	
	~		|

cms performance  = A FUNCTION OF( )
	~	
	~		|

community sensitization  = A FUNCTION OF( )
	~	
	~		|

unmet need  = A FUNCTION OF( benefits to patients)
	~	
	~		|

********************************************************
	.Control
********************************************************~
		Simulation Control Parameters
	|

FINAL TIME  = 100
	~	Month
	~	The final time for the simulation.
	|

INITIAL TIME  = 0
	~	Month
	~	The initial time for the simulation.
	|

SAVEPER  = 
        TIME STEP
	~	Month [0,?]
	~	The frequency with which output is stored.
	|

TIME STEP  = 1
	~	Month [0,?]
	~	The time step for the simulation.
	|

\\\---/// Sketch information - do not modify anything except names
V300  Do not put anything below this section - it will be ignored
*View 1
$192-192-192,0,Times New Roman|12||0-0-0|0-0-0|0-0-255|-1--1--1|-1--1--1|96,96,50,0
10,1,alligning with existing TSS,315,1427,59,23,8,131,0,0,0,0,0,0,0,0,0,0,0,0
10,2,employment conditions,728,1220,51,30,8,131,0,0,0,0,0,0,0,0,0,0,0,0
10,3,funding for mentoring,102,1434,52,19,8,131,0,0,0,0,0,0,0,0,0,0,0,0
10,4,surgical mentoring,316,1286,117,57,3,131,0,16,0,0,0,0,-1--1--1,0-0-0,|12|B|0-0-0,0,0,0,0,0,0
1,5,1,3,0,0,50,13,3,128,0,0-0-0,|12||0-0-0,1|(214,1429)|
1,6,1,4,1,0,50,12,3,128,0,0-0-0,|12||0-0-0,1|(320,1373)|
10,7,appropriate referrals from hc,1850,916,71,27,8,131,0,0,0,0,0,0,0,0,0,0,0,0
10,8,transport,1758,774,40,18,8,131,0,0,0,0,0,0,0,0,0,0,0,0
10,9,volume surgery dh,1577,1006,108,52,3,131,0,16,0,0,0,0,-1--1--1,0-0-0,|12|B|0-0-0,0,0,0,0,0,0
1,10,7,9,0,0,51,13,3,128,0,0-0-0,|12||0-0-0,1|(1741,951)|
10,11,HRM,866,1575,56,27,8,131,0,0,0,0,0,0,0,0,0,0,0,0
10,12,benefits to patients,1070,914,56,22,8,131,0,0,0,0,0,0,0,0,0,0,0,0
10,13,unmet need,802,870,36,20,8,131,0,0,0,0,0,0,0,0,0,0,0,0
10,14,surgery budget dh,1074,557,54,24,8,131,0,0,0,0,0,0,0,0,0,0,0,0
1,15,12,13,0,0,52,12,3,128,0,255-0-0,|12||0-0-0,1|(934,891)|
10,16,cms performance,862,364,58,19,8,131,0,0,0,0,0,0,0,0,0,0,0,0
10,17,private procurement,846,497,52,29,8,131,0,0,0,0,0,0,0,0,0,0,0,0
10,18,procurement supplies,1050,349,55,38,8,131,0,0,0,0,0,0,0,0,0,0,0,0
10,19,community awareness,770,762,45,28,8,131,0,0,0,0,0,0,0,0,0,0,0,0
10,20,patients presenting,964,826,66,20,8,131,0,0,0,0,0,0,0,0,0,0,0,0
10,21,community participation,977,727,54,29,8,131,0,0,0,0,0,0,0,0,0,0,0,0
10,22,"infrastructure & equipment",1291,700,58,20,8,131,0,0,0,0,0,0,0,0,0,0,0,0
10,23,community sensitization,553,751,46,30,8,131,0,0,0,0,0,0,0,0,0,0,0,0
1,24,16,17,1,0,50,12,3,128,0,255-0-0,|12||0-0-0,1|(852,425)|
1,25,16,18,1,0,52,12,3,128,0,0-0-0,|12||0-0-0,1|(947,365)|
1,26,19,20,0,0,50,14,3,128,0,0-0-0,|12||0-0-0,1|(849,787)|
1,27,21,22,1,0,50,12,3,128,0,0-0-0,|12||0-0-0,1|(1178,735)|
1,28,23,19,0,0,51,13,3,128,0,0-0-0,|12||0-0-0,1|(652,755)|
10,29,scope of practice,1410,1409,57,20,8,131,0,0,0,0,0,0,0,0,0,0,0,0
10,30,dh funds,1172,485,37,19,8,131,0,0,0,0,0,0,0,0,0,0,0,0
10,31,dh expenditure on referrals,1275,1309,50,29,8,131,0,0,0,0,0,0,0,0,0,0,0,0
1,32,30,14,1,0,51,12,3,128,0,0-0-0,|12||0-0-0,1|(1131,517)|
10,33,diagnostic skills at hc,1805,1073,49,19,8,3,0,0,0,0,0,0,0,0,0,0,0,0
1,34,33,7,1,0,52,13,3,128,0,0-0-0,|12||0-0-0,1|(1835,988)|
10,35,district needs,446,1599,51,19,8,131,0,0,0,0,0,0,0,0,0,0,0,0
10,36,established posts,641,1599,56,18,8,131,0,0,0,0,0,0,0,0,0,0,0,0
1,37,35,36,0,0,50,12,3,128,0,0-0-0,|12||0-0-0,1|(532,1599)|
10,38,motivated staff,879,1305,53,24,8,131,0,0,0,0,0,0,0,0,0,0,0,0
10,39,staff motivation,1036,1185,57,28,8,131,0,0,0,0,0,0,0,0,0,0,0,0
1,40,2,38,0,0,52,12,3,128,0,0-0-0,|12||0-0-0,1|(800,1260)|
1,41,36,11,0,0,50,12,3,128,0,0-0-0,|12||0-0-0,1|(745,1588)|
10,42,feedback from ch,1165,1489,54,19,8,131,0,0,0,0,0,0,0,0,0,0,0,0
10,43,feedback on hc referrals,1762,1184,56,21,8,131,0,0,0,0,0,0,0,0,0,0,0,0
1,44,43,33,1,0,50,12,3,128,0,0-0-0,|12||0-0-0,1|(1781,1132)|
10,45,hc staff motivation,1696,1301,62,22,8,131,0,0,0,0,0,0,0,0,0,0,0,0
1,46,43,45,0,0,51,12,3,128,0,0-0-0,|12||0-0-0,1|(1733,1234)|
1,47,3,4,1,0,51,14,3,128,0,0-0-0,|12||0-0-0,1|(129,1346)|
1,48,11,38,0,0,52,12,3,128,0,0-0-0,|12||0-0-0,1|(871,1446)|
10,49,quality of surgery,556,1090,64,19,8,131,0,0,0,0,0,0,0,0,0,0,0,0
1,50,11,49,0,0,50,12,3,128,0,0-0-0,|12||0-0-0,1|(713,1335)|
1,51,11,9,1,0,50,14,3,128,0,0-0-0,|12||0-0-0,1|(1557,1279)|
10,52,inappropriate referrals to ch,1370,1215,57,27,8,131,0,0,0,0,0,0,0,0,0,0,0,0
1,53,52,31,1,0,52,13,3,128,0,0-0-0,|12||0-0-0,1|(1326,1267)|
1,54,52,42,1,0,50,12,3,128,0,0-0-0,|12||0-0-0,1|(1335,1371)|
1,55,22,9,1,0,50,14,3,128,0,0-0-0,|12||0-0-0,1|(1371,819)|
10,56,"intra-district wa group",1559,1448,54,20,8,131,0,0,0,0,0,0,0,0,0,0,0,0
10,57,opportunities to exchange experience,1332,1651,74,28,8,131,0,0,0,0,0,0,0,0,0,0,0,0
1,58,56,45,0,0,51,12,3,128,0,0-0-0,|12||0-0-0,1|(1620,1381)|
1,59,56,57,0,0,52,12,3,128,0,0-0-0,|12||0-0-0,1|(1456,1539)|
10,60,maintenance,835,648,50,18,8,131,0,0,0,0,0,0,0,0,0,0,0,0
1,61,60,22,1,0,52,12,3,128,0,0-0-0,|12||0-0-0,1|(1057,689)|
10,62,mentee continuity,146,1109,68,19,8,131,0,0,0,0,0,0,0,0,0,0,0,0
1,63,62,4,0,0,50,12,3,128,0,0-0-0,|12||0-0-0,1|(206,1172)|
10,64,staff working hard,924,1146,48,28,8,131,0,0,0,0,0,0,0,0,0,0,0,0
1,65,38,64,0,0,53,12,3,128,0,0-0-0,|12||0-0-0,1|(898,1235)|
1,66,57,11,1,0,51,12,3,128,0,0-0-0,|12||0-0-0,1|(1056,1647)|
10,67,opportunities to practice,456,554,63,22,8,131,0,0,0,0,0,0,0,0,0,0,0,0
1,68,67,11,1,0,50,13,3,128,0,0-0-0,|12||0-0-0,1|(471,1139)|
1,69,20,9,0,0,52,14,3,128,0,0-0-0,|12||0-0-0,1|(1239,906)|
1,70,17,18,1,0,52,12,3,128,0,0-0-0,|12||0-0-0,1|(935,440)|
10,71,supplies in stock,1325,537,58,31,8,131,0,0,0,0,0,0,0,0,0,0,0,0
1,72,18,71,1,0,52,13,3,128,0,0-0-0,|12||0-0-0,1|(1229,438)|
10,73,protocols,760,1135,42,19,8,131,0,0,0,0,0,0,0,0,0,0,0,0
1,74,73,49,0,0,50,12,3,128,0,0-0-0,|12||0-0-0,1|(677,1116)|
10,75,"public confidence/satisfaction",1254,832,75,20,8,131,0,0,0,0,0,0,0,0,0,0,0,0
1,76,75,21,1,0,50,12,3,128,0,0-0-0,|12||0-0-0,1|(1107,789)|
1,77,75,20,0,0,50,12,3,128,0,0-0-0,|12||0-0-0,1|(1112,829)|
1,78,49,12,1,0,53,13,3,128,0,0-0-0,|12||0-0-0,1|(773,986)|
1,79,29,11,1,0,50,12,3,128,0,0-0-0,|12||0-0-0,1|(1253,1529)|
1,80,29,9,1,0,50,12,3,128,0,0-0-0,|12||0-0-0,1|(1506,1226)|
10,81,"staff burn-out",1005,1436,43,19,8,131,0,0,0,0,0,0,0,0,0,0,0,0
1,82,81,11,0,0,52,12,3,128,0,255-0-0,|12||0-0-0,1|(945,1495)|
1,83,39,38,0,0,52,12,3,128,0,0-0-0,|12||0-0-0,1|(961,1241)|
1,84,64,9,1,0,52,12,3,128,0,0-0-0,|12||0-0-0,1|(1213,1057)|
1,85,71,9,1,0,51,14,3,128,0,0-0-0,|12||0-0-0,1|(1409,767)|
10,86,supplies used,1467,685,52,20,8,131,0,0,0,0,0,0,0,0,0,0,0,0
1,87,86,71,1,0,53,14,3,128,0,255-0-0,|12||0-0-0,1|(1443,591)|
1,88,14,22,1,0,50,12,3,128,0,0-0-0,|12||0-0-0,1|(1149,624)|
1,89,14,60,0,0,50,12,3,128,0,0-0-0,|12||0-0-0,1|(958,600)|
1,90,14,17,0,0,51,12,3,128,0,0-0-0,|12||0-0-0,1|(967,528)|
1,91,14,18,1,0,52,13,3,128,0,0-0-0,|12||0-0-0,1|(1050,469)|
1,92,4,11,1,0,50,14,3,128,0,0-0-0,|12||0-0-0,1|(597,1469)|
1,93,4,67,1,0,50,12,3,128,0,0-0-0,|12||0-0-0,1|(334,938)|
10,94,surgical performance review meetings,1581,1570,76,25,8,131,0,0,0,0,0,0,0,0,0,0,0,0
1,95,94,57,0,0,51,12,3,128,0,0-0-0,|12||0-0-0,1|(1463,1607)|
1,96,8,7,1,0,50,13,3,128,0,0-0-0,|12||0-0-0,1|(1808,830)|
1,97,13,20,0,0,52,12,3,128,0,255-0-0,|12||0-0-0,1|(859,854)|
1,98,9,12,0,0,52,14,3,128,0,0-0-0,|12||0-0-0,1|(1307,957)|
1,99,9,45,0,0,52,12,3,128,0,0-0-0,|12||0-0-0,1|(1638,1160)|
1,100,9,52,0,0,52,14,3,128,0,255-0-0,|12||0-0-0,1|(1468,1115)|
1,101,9,75,0,0,50,12,3,128,0,0-0-0,|12||0-0-0,1|(1393,907)|
1,102,9,67,1,0,52,13,3,128,0,0-0-0,|12||0-0-0,1|(1106,297)|
1,103,9,49,1,0,50,13,3,128,0,255-0-0,|12||0-0-0,1|(1076,989)|
1,104,9,39,1,0,51,12,3,128,0,0-0-0,|12||0-0-0,1|(1296,1081)|
1,105,9,86,1,0,53,14,3,128,0,0-0-0,|12||0-0-0,1|(1523,767)|
10,106,workload,1122,1280,40,17,8,131,0,0,0,0,0,0,0,0,0,0,0,0
1,107,9,106,1,0,53,14,3,128,0,0-0-0,|12||0-0-0,1|(1315,1134)|
1,108,106,81,0,0,52,12,3,128,0,0-0-0,|12||0-0-0,1|(1069,1350)|
1,109,106,38,0,0,50,12,3,128,0,255-0-0,|12||0-0-0,1|(1015,1290)|
///---\\\
:L<%^E!@
9:Current
23:0
15:0,0,0,0,0,0
19:50,0
27:0,
34:0,
42:0
72:0
73:0
5:unmet need
76:0
77:0
78:0
79:0
80:0
81:0
24:0
25:0
26:0
75:
43:
