# Supplementary material for: Policy options for surgical mentoring: Lessons from Zambia based on stakeholder consultation and systems science
Source: PLoS One. 2021 Sep 29;16(9):e0257597. doi: 10.1371/journal.pone.0257597 (PMC8480833; doi:10.1371/journal.pone.0257597)
Supplement: S1 Data — (ZIP) [file pone.0257597.s001.zip › Neat joint CLDs/final_joint_pow2-4.mdl]

{UTF-8}
alligning with existing TSS  = A FUNCTION OF( )
	~	
	~		|

appropriate referrals from hc  = A FUNCTION OF( diagnostic skills at hc,transport)
	~	
	~		|

opportunities to exchange experience  = A FUNCTION OF( "intra-district wa group",surgical performance review meetings\
		)
	~	
	~		|

dh funds  = A FUNCTION OF( )
	~	
	~		|

community awareness  = A FUNCTION OF( community sensitization)
	~	
	~		|

surgery budget dh  = A FUNCTION OF( dh funds)
	~	
	~		|

procurement supplies  = A FUNCTION OF( cms performance,private procurement,surgery budget dh\
		)
	~	
	~		|

inappropriate referrals to ch  = A FUNCTION OF( volume surgery dh)
	~	
	~		|

surgical mentoring  = A FUNCTION OF( alligning with existing TSS,funding for mentoring\
		,mentee continuity)
	~	
	~		|

diagnostic skills at hc  = A FUNCTION OF( feedback on hc referrals)
	~	
	~		|

scope of practice  = A FUNCTION OF( )
	~	
	~		|

employment conditions  = A FUNCTION OF( )
	~	
	~		|

staff motivation  = A FUNCTION OF( volume surgery dh)
	~	
	~		|

"staff burn-out"  = A FUNCTION OF( workload)
	~	
	~		|

"infrastructure & equipment"  = A FUNCTION OF( community participation,maintenance,surgery budget dh\
		)
	~	
	~		|

funding for mentoring  = A FUNCTION OF( alligning with existing TSS)
	~	
	~		|

volume surgery dh  = A FUNCTION OF( appropriate referrals from hc,HRM,"infrastructure & equipment"\
		,patients presenting,scope of practice,staff working hard,supplies in stock)
	~	
	~		|

HRM  = A FUNCTION OF( established posts,opportunities to exchange experience,opportunities to practice\
		,scope of practice,"staff burn-out",surgical mentoring)
	~	
	~		|

quality of surgery  = A FUNCTION OF( HRM,protocols,volume surgery dh)
	~	
	~		|

patients presenting  = A FUNCTION OF( community awareness,"public confidence/satisfaction"\
		,unmet need)
	~	
	~		|

mentee continuity  = A FUNCTION OF( )
	~	
	~		|

"public confidence/satisfaction"  = A FUNCTION OF( volume surgery dh)
	~	
	~		|

transport  = A FUNCTION OF( )
	~	
	~		|

supplies used  = A FUNCTION OF( volume surgery dh)
	~	
	~		|

benefits to patients  = A FUNCTION OF( quality of surgery,volume surgery dh)
	~	
	~		|

opportunities to practice  = A FUNCTION OF( surgical mentoring,volume surgery dh)
	~	
	~		|

community participation  = A FUNCTION OF( "public confidence/satisfaction")
	~	
	~		|

protocols  = A FUNCTION OF( )
	~	
	~		|

dh expenditure on referrals  = A FUNCTION OF( inappropriate referrals to ch)
	~	
	~		|

district needs  = A FUNCTION OF( )
	~	
	~		|

established posts  = A FUNCTION OF( district needs)
	~	
	~		|

feedback from ch  = A FUNCTION OF( inappropriate referrals to ch)
	~	
	~		|

feedback on hc referrals  = A FUNCTION OF( )
	~	
	~		|

hc staff motivation  = A FUNCTION OF( feedback on hc referrals,"intra-district wa group"\
		,volume surgery dh)
	~	
	~		|

"intra-district wa group"  = A FUNCTION OF( )
	~	
	~		|

maintenance  = A FUNCTION OF( surgery budget dh)
	~	
	~		|

motivated staff  = A FUNCTION OF( employment conditions,HRM,staff motivation,workload\
		)
	~	
	~		|

supplies in stock  = A FUNCTION OF( procurement supplies,supplies used)
	~	
	~		|

private procurement  = A FUNCTION OF( cms performance,surgery budget dh)
	~	
	~		|

staff working hard  = A FUNCTION OF( motivated staff)
	~	
	~		|

surgical performance review meetings  = A FUNCTION OF( )
	~	
	~		|

workload  = A FUNCTION OF( volume surgery dh)
	~	
	~		|

cms performance  = A FUNCTION OF( )
	~	
	~		|

community sensitization  = A FUNCTION OF( )
	~	
	~		|

unmet need  = A FUNCTION OF( benefits to patients)
	~	
	~		|

********************************************************
	.Control
********************************************************~
		Simulation Control Parameters
	|

FINAL TIME  = 100
	~	Month
	~	The final time for the simulation.
	|

INITIAL TIME  = 0
	~	Month
	~	The initial time for the simulation.
	|

SAVEPER  = 
        TIME STEP
	~	Month [0,?]
	~	The frequency with which output is stored.
	|

TIME STEP  = 1
	~	Month [0,?]
	~	The time step for the simulation.
	|

\\\---/// Sketch information - do not modify anything except names
V300  Do not put anything below this section - it will be ignored
*View 1
$192-192-192,0,Times New Roman|12||0-0-0|0-0-0|0-0-255|-1--1--1|-1--1--1|120,120,80,0
10,1,alligning with existing TSS,228,577,59,23,8,131,0,0,0,0,0,0
10,2,employment conditions,774,646,51,30,8,131,0,0,0,0,0,0
10,3,funding for mentoring,239,371,52,19,8,131,0,0,0,0,0,0
10,4,surgical mentoring,318,804,117,57,3,131,0,16,0,0,0,0,-1--1--1,0-0-0,|12|B|0-0-0
1,5,1,3,0,0,50,13,3,128,0,0-0-0,|12||0-0-0,1|(232,481)|
1,6,1,4,1,0,50,12,3,128,0,0-0-0,|12||0-0-0,1|(250,669)|
10,7,appropriate referrals from hc,1955,622,71,27,8,131,0,0,0,0,0,0
10,8,transport,1795,469,40,18,8,131,0,0,0,0,0,0
10,9,volume surgery dh,1744,621,108,52,3,131,0,16,0,0,0,0,-1--1--1,0-0-0,|12|B|0-0-0
1,10,7,9,0,0,51,13,3,128,0,0-0-0,|12||0-0-0,1|(1877,621)|
10,11,HRM,664,800,56,27,8,131,0,0,0,0,0,0
10,12,benefits to patients,1179,516,56,22,8,131,0,0,0,0,0,0
10,13,unmet need,953,488,36,20,8,131,0,0,0,0,0,0
10,14,surgery budget dh,974,267,54,24,8,131,0,0,0,0,0,0
1,15,12,13,1,0,52,12,3,128,0,255-0-0,|12||0-0-0,1|(1081,492)|
10,16,cms performance,762,74,58,19,8,131,0,0,0,0,0,0
10,17,private procurement,746,207,52,29,8,131,0,0,0,0,0,0
10,18,procurement supplies,950,59,55,38,8,131,0,0,0,0,0,0
10,19,community awareness,857,365,45,28,8,131,0,0,0,0,0,0
10,20,patients presenting,1143,463,66,20,8,131,0,0,0,0,0,0
10,21,community participation,1164,328,54,29,8,131,0,0,0,0,0,0
10,22,"infrastructure & equipment",1192,220,58,20,8,131,0,0,0,0,0,0
10,23,community sensitization,587,235,55,29,8,131,0,0,0,0,0,0
1,24,16,17,1,0,50,12,3,128,0,255-0-0,|12||0-0-0,1|(752,135)|
1,25,16,18,1,0,52,12,3,128,0,0-0-0,|12||0-0-0,1|(847,75)|
1,26,19,20,1,0,50,14,3,128,0,0-0-0,|12||0-0-0,1|(1032,373)|
1,27,21,22,1,0,50,12,3,128,0,0-0-0,|12||0-0-0,1|(1207,283)|
1,28,23,19,1,0,51,13,3,128,0,0-0-0,|12||0-0-0,1|(700,338)|
10,29,scope of practice,1381,853,57,20,8,131,0,0,0,0,0,0
10,30,dh funds,732,269,37,19,8,131,0,0,0,0,0,0
10,31,dh expenditure on referrals,1076,820,50,29,8,131,0,0,0,0,0,0
1,32,30,14,1,0,51,12,3,128,0,0-0-0,|12||0-0-0,1|(835,263)|
10,33,diagnostic skills at hc,1710,788,49,19,8,3,0,0,0,0,0,0
1,34,33,7,1,0,52,13,3,128,0,0-0-0,|12||0-0-0,1|(1861,760)|
10,35,district needs,538,502,51,19,8,131,0,0,0,0,0,0
10,36,established posts,624,645,56,18,8,131,0,0,0,0,0,0
1,37,35,36,0,0,50,12,3,128,0,0-0-0,|12||0-0-0,1|(576,566)|
10,38,motivated staff,839,741,53,24,8,131,0,0,0,0,0,0
10,39,staff motivation,1063,689,57,28,8,131,0,0,0,0,0,0
1,40,2,38,0,0,52,12,3,128,0,0-0-0,|12||0-0-0,1|(803,689)|
1,41,36,11,0,0,50,12,3,128,0,0-0-0,|12||0-0-0,1|(640,709)|
10,42,feedback from ch,1203,861,54,19,8,131,0,0,0,0,0,0
10,43,feedback on hc referrals,1649,862,56,21,8,131,0,0,0,0,0,0
1,44,43,33,1,0,50,12,3,128,0,0-0-0,|12||0-0-0,1|(1705,810)|
10,45,hc staff motivation,1327,985,62,22,8,131,0,0,0,0,0,0
1,46,43,45,1,0,51,12,3,128,0,0-0-0,|12||0-0-0,1|(1521,945)|
1,47,3,4,1,0,51,14,3,128,0,0-0-0,|12||0-0-0,1|(168,611)|
1,48,11,38,0,0,52,12,3,128,0,0-0-0,|12||0-0-0,1|(745,772)|
10,49,quality of surgery,1057,583,64,19,8,131,0,0,0,0,0,0
1,50,11,49,1,0,50,12,3,128,0,0-0-0,|12||0-0-0,1|(772,562)|
1,51,11,9,1,0,50,14,3,128,0,0-0-0,|12||0-0-0,1|(1468,887)|
10,52,inappropriate referrals to ch,1272,785,57,27,8,131,0,0,0,0,0,0
1,53,52,31,1,0,52,13,3,128,0,0-0-0,|12||0-0-0,1|(1180,795)|
1,54,52,42,1,0,50,12,3,128,0,0-0-0,|12||0-0-0,1|(1247,821)|
1,55,22,9,1,0,50,14,3,128,0,0-0-0,|12||0-0-0,1|(1437,398)|
10,56,"intra-district wa group",979,996,54,20,8,131,0,0,0,0,0,0
10,57,opportunities to exchange experience,710,938,74,28,8,131,0,0,0,0,0,0
1,58,56,45,1,0,51,12,3,128,0,0-0-0,|12||0-0-0,1|(1176,997)|
1,59,56,57,0,0,52,12,3,128,0,0-0-0,|12||0-0-0,1|(862,970)|
10,60,maintenance,1063,124,50,18,8,131,0,0,0,0,0,0
1,61,60,22,1,0,52,12,3,128,0,0-0-0,|12||0-0-0,1|(1125,173)|
10,62,mentee continuity,295,934,68,19,8,131,0,0,0,0,0,0
1,63,62,4,0,0,50,12,3,128,0,0-0-0,|12||0-0-0,1|(301,896)|
10,64,staff working hard,898,638,48,28,8,131,0,0,0,0,0,0
1,65,38,64,0,0,53,12,3,128,0,0-0-0,|12||0-0-0,1|(862,698)|
1,66,57,11,1,0,51,12,3,128,0,0-0-0,|12||0-0-0,1|(680,860)|
10,67,opportunities to practice,356,264,63,22,8,131,0,0,0,0,0,0
1,68,67,11,1,0,50,13,3,128,0,0-0-0,|12||0-0-0,1|(477,607)|
1,69,20,9,1,0,52,14,3,128,0,0-0-0,|12||0-0-0,1|(1416,498)|
1,70,17,18,1,0,52,12,3,128,0,0-0-0,|12||0-0-0,1|(835,150)|
10,71,supplies in stock,1233,152,58,31,8,131,0,0,0,0,0,0
1,72,18,71,1,0,52,13,3,128,0,0-0-0,|12||0-0-0,1|(1126,93)|
10,73,protocols,835,581,42,19,8,131,0,0,0,0,0,0
1,74,73,49,1,0,50,12,3,128,0,0-0-0,|12||0-0-0,1|(949,587)|
10,75,"public confidence/satisfaction",1278,397,75,20,8,131,0,0,0,0,0,0
1,76,75,21,1,0,50,12,3,128,0,0-0-0,|12||0-0-0,1|(1274,340)|
1,77,75,20,0,0,50,12,3,128,0,0-0-0,|12||0-0-0,1|(1218,426)|
1,78,49,12,1,0,53,13,3,128,0,0-0-0,|12||0-0-0,1|(1109,550)|
1,79,29,11,1,0,50,12,3,128,0,0-0-0,|12||0-0-0,1|(1134,908)|
1,80,29,9,1,0,50,12,3,128,0,0-0-0,|12||0-0-0,1|(1588,760)|
10,81,"staff burn-out",931,840,43,19,8,131,0,0,0,0,0,0
1,82,81,11,0,0,52,12,3,128,0,255-0-0,|12||0-0-0,1|(812,822)|
1,83,39,38,1,0,52,12,3,128,0,0-0-0,|12||0-0-0,1|(928,692)|
1,84,64,9,1,0,52,12,3,128,0,0-0-0,|12||0-0-0,1|(1282,630)|
1,85,71,9,1,0,51,14,3,128,0,0-0-0,|12||0-0-0,1|(1468,368)|
10,86,supplies used,1473,272,52,20,8,131,0,0,0,0,0,0
1,87,86,71,1,0,53,14,3,128,0,255-0-0,|12||0-0-0,1|(1405,204)|
1,88,14,22,1,0,50,12,3,128,0,0-0-0,|12||0-0-0,1|(1060,259)|
1,89,14,60,0,0,50,12,3,128,0,0-0-0,|12||0-0-0,1|(1015,199)|
1,90,14,17,0,0,51,12,3,128,0,0-0-0,|12||0-0-0,1|(867,238)|
1,91,14,18,1,0,52,13,3,128,0,0-0-0,|12||0-0-0,1|(950,179)|
1,92,4,11,1,0,50,14,3,128,0,0-0-0,|12||0-0-0,1|(531,851)|
1,93,4,67,1,0,50,12,3,128,0,0-0-0,|12||0-0-0,1|(310,552)|
10,94,surgical performance review meetings,497,932,76,25,8,131,0,0,0,0,0,0
1,95,94,57,0,0,51,12,3,128,0,0-0-0,|12||0-0-0,1|(596,934)|
1,96,8,7,1,0,50,13,3,128,0,0-0-0,|12||0-0-0,1|(1879,521)|
1,97,13,20,1,0,52,12,3,128,0,255-0-0,|12||0-0-0,1|(1018,451)|
1,98,9,12,0,0,52,14,3,128,0,0-0-0,|12||0-0-0,1|(1445,565)|
1,99,9,45,1,0,52,12,3,128,0,0-0-0,|12||0-0-0,1|(1580,859)|
1,100,9,52,1,0,52,14,3,128,0,255-0-0,|12||0-0-0,1|(1528,757)|
1,101,9,75,1,0,50,12,3,128,0,0-0-0,|12||0-0-0,1|(1495,483)|
1,102,9,67,1,0,52,13,3,128,0,0-0-0,|12||0-0-0,1|(1112,51)|
1,103,9,49,1,0,50,13,3,128,0,255-0-0,|12||0-0-0,1|(1387,601)|
1,104,9,39,1,0,51,12,3,128,0,0-0-0,|12||0-0-0,1|(1386,656)|
1,105,9,86,1,0,53,14,3,128,0,0-0-0,|12||0-0-0,1|(1602,438)|
10,106,workload,1021,767,40,17,8,131,0,0,0,0,0,0
1,107,9,106,1,0,53,14,3,128,0,0-0-0,|12||0-0-0,1|(1371,725)|
1,108,106,81,0,0,52,12,3,128,0,0-0-0,|12||0-0-0,1|(984,797)|
1,109,106,38,0,0,50,12,3,128,0,255-0-0,|12||0-0-0,1|(944,756)|
///---\\\
:L<%^E!@
9:Current
23:0
15:0,0,0,0,0,0
19:80,0
27:0,
34:0,
5:"public confidence/satisfaction"
24:0
25:0
26:0
