# Supplementary material for: Policy options for surgical mentoring: Lessons from Zambia based on stakeholder consultation and systems science
Source: PLoS One. 2021 Sep 29;16(9):e0257597. doi: 10.1371/journal.pone.0257597 (PMC8480833; doi:10.1371/journal.pone.0257597)
Supplement: S1 Data — (ZIP) [file pone.0257597.s001.zip › Neat joint CLDs/ZambiaGMB_3.mdl]

{UTF-8}
mentor retention  = A FUNCTION OF( "ongoing support of mentors; keeping the focus")
	~	
	~		|

alligning with existing TSS  = A FUNCTION OF( evidence mentoring CE,"mentoring faculty (w/ zonal focal points)"\
		,professional associations support for mentoring,quarterly surgical mentoring review meetings in province\
		)
	~	
	~		|

allowances for accompanying patients  = A FUNCTION OF( surgery budget dh)
	~	
	~		|

appropriate referrals from hc  = A FUNCTION OF( diagnostic skills at hc,patients presenting at hc\
		,transport)
	~	
	~		|

appropriate referrals to ch  = A FUNCTION OF( volume surgery dh)
	~	
	~		|

moderator has influence  = A FUNCTION OF( )
	~	
	~		|

assigning cases to mentors  = A FUNCTION OF( moderator effectiveness)
	~	
	~		|

"attracting+retaining staff"  = A FUNCTION OF( employment conditions)
	~	
	~		|

availability transport  = A FUNCTION OF( "planning/monitoring/accounting")
	~	
	~		|

award for being active wa mentor  = A FUNCTION OF( moderator effectiveness)
	~	
	~		|

benefits to patients  = A FUNCTION OF( quality of surgery,volume surgery dh)
	~	
	~		|

opportunities to practice  = A FUNCTION OF( surgical mentoring,volume surgery dh)
	~	
	~		|

ch opportunities for training  = A FUNCTION OF( essential surgeries at ch)
	~	
	~		|

ch staff interested in mentoring  = A FUNCTION OF( list of recognized mentors)
	~	
	~		|

partnerships  = A FUNCTION OF( )
	~	
	~		|

clear schedule of visits  = A FUNCTION OF( "planning/monitoring/accounting")
	~	
	~		|

patients presenting at hc  = A FUNCTION OF( )
	~	
	~		|

"planning/monitoring/accounting"  = A FUNCTION OF( "mentoring faculty (w/ zonal focal points)"\
		)
	~	
	~		|

possibilities for mentees becoming mentors for hc  = A FUNCTION OF( surgical mentoring\
		)
	~	
	~		|

community awareness  = A FUNCTION OF( community sensitization,organized schedule)
	~	
	~		|

community participation  = A FUNCTION OF( "public confidence/satisfaction")
	~	
	~		|

procurement supplies  = A FUNCTION OF( cms performance,"data-based monitoring/planning for surgery"\
		,partnerships,private procurement,surgery budget dh)
	~	
	~		|

complications  = A FUNCTION OF( quality of surgery,volume surgery dh)
	~	
	~		|

protocols  = A FUNCTION OF( )
	~	
	~		|

"data-based monitoring/planning for surgery"  = A FUNCTION OF( supplies needed)
	~	
	~		|

"public confidence/satisfaction"  = A FUNCTION OF( quality of surgery,volume surgery dh\
		)
	~	
	~		|

quality of surgery  = A FUNCTION OF( HRM,protocols,"staff burn-out",volume surgery dh\
		)
	~	
	~		|

dh expenditure on referrals  = A FUNCTION OF( inappropriate referrals to ch)
	~	
	~		|

dh funds  = A FUNCTION OF( dh debts,private procurement,procurement supplies,scope of practice\
		)
	~	
	~		|

dh priority for surgery  = A FUNCTION OF( "mngmnt information system w/ clear surgical indicators"\
		,patients presenting,unmet need)
	~	
	~		|

dh spending other priorities  = A FUNCTION OF( dh expenditure on referrals,dh funds,surgery budget dh\
		)
	~	
	~		|

diagnostic skills at hc  = A FUNCTION OF( feedback on hc referrals,possibilities for mentees becoming mentors for hc\
		)
	~	
	~		|

district needs  = A FUNCTION OF( )
	~	
	~		|

employment conditions  = A FUNCTION OF( "acknowledgement/certification of mentees",surgical mentoring\
		)
	~	
	~		|

essential surgeries at ch  = A FUNCTION OF( inappropriate referrals to ch)
	~	
	~		|

established posts  = A FUNCTION OF( district needs)
	~	
	~		|

evidence mentoring CE  = A FUNCTION OF( )
	~	
	~		|

feedback from ch  = A FUNCTION OF( inappropriate referrals to ch)
	~	
	~		|

feedback on hc referrals  = A FUNCTION OF( )
	~	
	~		|

funding for mentoring  = A FUNCTION OF( alligning with existing TSS,partnerships)
	~	
	~		|

going to school  = A FUNCTION OF( )
	~	
	~		|

surgical mentoring  = A FUNCTION OF( alligning with existing TSS,availability transport\
		,clear schedule of visits,dh demand for mentoring,funding for mentoring,learning from emoc\
		,list of recognized mentors,mentee continuity,mentors that go on trips,moh support,\
		"planning/monitoring/accounting",teleconsultation,time for mentoring)
	~	
	~		|

hc staff motivation  = A FUNCTION OF( feedback on hc referrals,"intra-district wa group"\
		,volume surgery dh)
	~	
	~		|

HRM  = A FUNCTION OF( "attracting+retaining staff",employment conditions,established posts\
		,feedback from ch,inclusion of surgery in pimm,opportunities to exchange experience\
		,opportunities to practice,protocols,provincial wa usage,scope of practice,"staff burn-out"\
		,surgical mentoring,"training staff (esp. ana)")
	~	
	~		|

inappropriate referrals to ch  = A FUNCTION OF( use of untrained staff,volume surgery dh\
		,workload)
	~	
	~		|

inclusion of surgery in pimm  = A FUNCTION OF( )
	~	
	~		|

"infrastructure & equipment"  = A FUNCTION OF( community participation,dh funds,maintenance\
		,power availability,surgery budget dh)
	~	
	~		|

insurance coverage  = A FUNCTION OF( )
	~	
	~		|

insurance reimbursements  = A FUNCTION OF( insurance coverage,volume surgery dh)
	~	
	~		|

"intra-district wa group"  = A FUNCTION OF( )
	~	
	~		|

"kitchen/cleaning/maintenance costs"  = A FUNCTION OF( volume surgery dh)
	~	
	~		|

learning from emoc  = A FUNCTION OF( )
	~	
	~		|

learning from wa experiences elsewhere  = A FUNCTION OF( )
	~	
	~		|

list of recognized mentors  = A FUNCTION OF( "mentoring faculty (w/ zonal focal points)"\
		)
	~	
	~		|

maintenance  = A FUNCTION OF( surgery budget dh)
	~	
	~		|

mentee continuity  = A FUNCTION OF( mentee turnover)
	~	
	~		|

mentee turnover  = A FUNCTION OF( "acknowledgement/certification of mentees",going to school\
		,transfers)
	~	
	~		|

mentee wa motivation  = A FUNCTION OF( moderator effectiveness,wa response time)
	~	
	~		|

mentor motivation  = A FUNCTION OF( learning from wa experiences elsewhere)
	~	
	~		|

time for mentoring  = A FUNCTION OF( alligning with existing TSS,ch support for sending mentors\
		,professional associations support for mentoring)
	~	
	~		|

"mentoring faculty (w/ zonal focal points)"  = A FUNCTION OF( )
	~	
	~		|

mentors that go on trips  = A FUNCTION OF( ch support for sending mentors,number of available mentors\
		)
	~	
	~		|

"mngmnt information system w/ clear surgical indicators"  = A FUNCTION OF( moh support\
		)
	~	
	~		|

moderator effectiveness  = A FUNCTION OF( moderator has influence,moderator has time)
	~	
	~		|

staff motivation  = A FUNCTION OF( employment conditions,surgical mentoring,volume surgery dh\
		)
	~	
	~		|

moderator has time  = A FUNCTION OF( )
	~	
	~		|

moh support  = A FUNCTION OF( evidence mentoring CE)
	~	
	~		|

motivated staff  = A FUNCTION OF( employment conditions,HRM,staff motivation,workload\
		)
	~	
	~		|

number of available mentors  = A FUNCTION OF( ch staff interested in mentoring,mentor retention\
		,training new mentors)
	~	
	~		|

"ongoing support of mentors; keeping the focus"  = A FUNCTION OF( )
	~	
	~		|

opportunities to exchange experience  = A FUNCTION OF( "intra-district wa group",provincial wa usage\
		,surgical performance review meetings)
	~	
	~		|

waiting list dh  = A FUNCTION OF( surgical mentoring)
	~	
	~		|

organized schedule  = A FUNCTION OF( )
	~	
	~		|

workload ch  = A FUNCTION OF( inappropriate referrals to ch,"self-referrals to ch",surgical mentoring\
		)
	~	
	~		|

supplies in stock  = A FUNCTION OF( procurement supplies,supplies used)
	~	
	~		|

patients presenting  = A FUNCTION OF( community awareness,"public confidence/satisfaction"\
		,"self-referrals to ch",transport,unmet need)
	~	
	~		|

training opportunities at ch  = A FUNCTION OF( specialized surgery at ch)
	~	
	~		|

"training staff (esp. ana)"  = A FUNCTION OF( )
	~	
	~		|

transfers  = A FUNCTION OF( )
	~	
	~		|

power availability  = A FUNCTION OF( )
	~	
	~		|

private procurement  = A FUNCTION OF( cms performance,surgery budget dh)
	~	
	~		|

staff working hard  = A FUNCTION OF( motivated staff)
	~	
	~		|

professional associations support for mentoring  = A FUNCTION OF( )
	~	
	~		|

"vehicle maintenance+fuel"  = A FUNCTION OF( surgery budget dh)
	~	
	~		|

provincial wa usage  = A FUNCTION OF( mentee wa motivation,mentor motivation,wa response time\
		)
	~	
	~		|

wa response time  = A FUNCTION OF( assigning cases to mentors,mentor motivation)
	~	
	~		|

"staff burn-out"  = A FUNCTION OF( staff motivation,workload)
	~	
	~		|

quarterly surgical mentoring review meetings in province  = A FUNCTION OF( dh priority for surgery\
		)
	~	
	~		|

surgical performance review meetings  = A FUNCTION OF( )
	~	
	~		|

transport  = A FUNCTION OF( allowances for accompanying patients,"vehicle maintenance+fuel"\
		)
	~	
	~		|

specialists at ch  = A FUNCTION OF( training opportunities at ch)
	~	
	~		|

specialized surgeons  = A FUNCTION OF( )
	~	
	~		|

specialized surgery at ch  = A FUNCTION OF( appropriate referrals to ch,essential surgeries at ch\
		,workload ch)
	~	
	~		|

surgery budget hc  = A FUNCTION OF( hc costs of referrals)
	~	
	~		|

transfusion services  = A FUNCTION OF( )
	~	
	~		|

supplies used  = A FUNCTION OF( surgical mentoring,volume surgery dh)
	~	
	~		|

workload  = A FUNCTION OF( volume surgery dh)
	~	
	~		|

supplies needed  = A FUNCTION OF( supplies in stock)
	~	
	~		|

volume surgery dh  = A FUNCTION OF( appropriate referrals from hc,HRM,"infrastructure & equipment"\
		,patients presenting,scope of practice,specialized surgeons,staff working hard,supplies in stock\
		,transfusion services)
	~	
	~		|

use of untrained staff  = A FUNCTION OF( HRM)
	~	
	~		|

training new mentors  = A FUNCTION OF( )
	~	
	~		|

"acknowledgement/certification of mentees"  = A FUNCTION OF( )
	~	
	~		|

budget line for surgery  = A FUNCTION OF( )
	~	
	~		|

ch support for sending mentors  = A FUNCTION OF( alligning with existing TSS)
	~	
	~		|

cms performance  = A FUNCTION OF( )
	~	
	~		|

"common understanding of dh-appropriate surgery"  = A FUNCTION OF( )
	~	
	~		|

"communication (channels)"  = A FUNCTION OF( )
	~	
	~		|

community sensitization  = A FUNCTION OF( )
	~	
	~		|

cover from a specialist  = A FUNCTION OF( )
	~	
	~		|

dh debts  = A FUNCTION OF( )
	~	
	~		|

dh demand for mentoring  = A FUNCTION OF( )
	~	
	~		|

hc costs of referrals  = A FUNCTION OF( appropriate referrals from hc)
	~	
	~		|

overconfidence dh staff  = A FUNCTION OF( "common understanding of dh-appropriate surgery"\
		)
	~	
	~		|

scope of practice  = A FUNCTION OF( cover from a specialist)
	~	
	~		|

"self-referrals to ch"  = A FUNCTION OF( community awareness)
	~	
	~		|

surgery budget dh  = A FUNCTION OF( budget line for surgery,dh funds)
	~	
	~		|

teleconsultation  = A FUNCTION OF( "communication (channels)")
	~	
	~		|

unmet need  = A FUNCTION OF( benefits to patients)
	~	
	~		|

********************************************************
	.Control
********************************************************~
		Simulation Control Parameters
	|

FINAL TIME  = 100
	~	Month
	~	The final time for the simulation.
	|

INITIAL TIME  = 0
	~	Month
	~	The initial time for the simulation.
	|

SAVEPER  = 
        TIME STEP
	~	Month [0,?]
	~	The frequency with which output is stored.
	|

TIME STEP  = 1
	~	Month [0,?]
	~	The time step for the simulation.
	|

\\\---/// Sketch information - do not modify anything except names
V300  Do not put anything below this section - it will be ignored
*View 1
$192-192-192,0,Times New Roman|12||0-0-0|0-0-0|0-0-255|-1--1--1|-1--1--1|120,120,110,0
10,1,"acknowledgement/certification of mentees",-208,450,100,25,8,131,0,0,0,0,0,0
10,2,alligning with existing TSS,-550,-559,59,23,8,131,0,0,0,0,0,0
10,3,employment conditions,-186,571,51,30,8,131,0,0,0,0,0,0
10,4,mentee turnover,-233,374,59,17,8,131,0,0,0,0,0,0
10,5,ch support for sending mentors,-178,-227,55,30,8,131,0,0,0,0,0,0
10,6,funding for mentoring,-408,-787,52,19,8,131,0,0,0,0,0,0
10,7,surgical mentoring,-882,-13,78,26,8,131,0,0,0,0,0,0
10,8,time for mentoring,-436,-215,66,20,8,131,0,0,0,0,0,0
1,9,1,3,1,0,43,0,2,64,0,-1--1--1,|12||0-0-0,1|(-200,516)|
1,10,1,4,0,0,45,0,2,64,0,-1--1--1,|12||0-0-0,1|(-220,414)|
1,11,2,5,0,0,43,0,2,64,0,-1--1--1,|12||0-0-0,1|(-374,-401)|
1,12,2,6,0,0,43,13,2,64,0,-1--1--1,|12||0-0-0,1|(-484,-666)|
1,13,2,8,0,0,43,0,2,64,0,-1--1--1,|12||0-0-0,1|(-496,-392)|
1,14,2,7,1,0,43,12,2,64,0,-1--1--1,|12||0-0-0,1|(-812,-403)|
10,15,allowances for accompanying patients,1709,46,72,19,8,3,0,0,0,0,0,0
10,16,appropriate referrals from hc,1645,516,53,19,8,3,0,0,0,0,0,0
10,17,transport,1446,554,40,18,8,131,0,0,0,0,0,0
10,18,hc costs of referrals,1684,449,35,19,8,3,0,0,0,0,0,0
10,19,volume surgery dh,1045,238,87,34,8,131,0,0,0,0,0,0
10,20,specialized surgery at ch,145,141,51,27,8,131,0,0,0,0,0,0
1,21,15,17,0,0,43,0,2,64,0,-1--1--1,|12||0-0-0,1|(1580,294)|
1,22,16,18,0,0,43,0,2,64,0,-1--1--1,|12||0-0-0,1|(1660,488)|
1,23,16,19,0,0,43,13,2,64,0,-1--1--1,|12||0-0-0,1|(1369,388)|
10,24,appropriate referrals to ch,436,196,44,19,8,3,0,0,0,0,0,0
1,25,24,20,0,0,43,0,2,64,0,-1--1--1,|12||0-0-0,1|(300,170)|
10,26,assigning cases to mentors,621,1041,56,19,8,3,0,0,0,0,0,0
10,27,wa response time,770,1006,54,19,8,131,0,0,0,0,0,0
10,28,"attracting+retaining staff",38,602,60,19,8,3,0,0,0,0,0,0
10,29,HRM,355,825,56,27,8,131,0,0,0,0,0,0
10,30,availability transport,-777,-198,59,20,8,131,0,0,0,0,0,0
1,31,30,7,0,0,43,0,2,64,0,-1--1--1,|12||0-0-0,1|(-824,-115)|
1,32,26,27,0,0,45,0,2,64,0,-1--1--1,|12||0-0-0,1|(689,1024)|
1,33,28,29,0,0,43,0,2,64,0,-1--1--1,|12||0-0-0,1|(184,705)|
10,34,benefits to patients,798,55,58,11,8,3,0,0,0,0,0,0
10,35,budget line for surgery,1081,-288,46,19,8,3,0,0,0,0,0,0
10,36,ch staff interested in mentoring,-639,-78,66,24,8,131,0,0,0,0,0,0
10,37,unmet need,481,6,37,11,8,3,0,0,0,0,0,0
10,38,surgery budget dh,1020,-115,56,11,8,3,0,0,0,0,0,0
10,39,number of available mentors,-432,-34,62,19,8,3,0,0,0,0,0,0
1,40,34,37,0,0,45,12,2,64,0,-1--1--1,|12||0-0-0,1|(637,30)|
1,41,35,38,0,0,43,0,2,64,0,-1--1--1,|12||0-0-0,1|(1051,-204)|
1,42,36,39,0,0,43,0,2,64,0,-1--1--1,|12||0-0-0,1|(-541,-58)|
10,43,mentors that go on trips,-168,13,49,19,8,3,0,0,0,0,0,0
1,44,5,43,0,0,43,0,2,64,0,-1--1--1,|12||0-0-0,1|(-174,-109)|
1,45,5,8,0,0,43,0,2,64,0,-1--1--1,|12||0-0-0,1|(-295,-221)|
10,46,clear schedule of visits,-782,-354,64,24,8,131,0,0,0,0,0,0
1,47,46,7,0,0,43,0,2,64,0,-1--1--1,|12||0-0-0,1|(-829,-191)|
10,48,cms performance,577,-410,54,11,8,3,0,0,0,0,0,0
10,49,private procurement,793,-376,41,19,8,3,0,0,0,0,0,0
10,50,procurement supplies,146,-642,64,30,8,131,0,0,0,0,0,0
10,51,"common understanding of dh-appropriate surgery",-939,992,97,27,8,131,0,0,0,0,0,0
10,52,overconfidence dh staff,-556,990,68,21,8,131,0,0,0,0,0,0
10,53,"communication (channels)",-1042,-271,66,22,8,131,0,0,0,0,0,0
10,54,community awareness,264,9,45,28,8,131,0,0,0,0,0,0
10,55,teleconsultation,-1022,-162,64,15,8,131,0,0,0,0,0,0
10,56,patients presenting,414,123,58,11,8,3,0,0,0,0,0,0
10,57,"self-referrals to ch",101,66,55,20,8,131,0,0,0,0,0,0
10,58,community participation,631,-36,40,19,8,3,0,0,0,0,0,0
10,59,"infrastructure & equipment",789,-19,50,19,8,3,0,0,0,0,0,0
10,60,community sensitization,262,-106,46,30,8,131,0,0,0,0,0,0
1,61,48,49,0,0,45,12,2,64,0,-1--1--1,|12||0-0-0,1|(683,-393)|
1,62,48,50,0,0,43,12,2,64,0,-1--1--1,|12||0-0-0,1|(386,-512)|
1,63,51,52,0,0,45,0,2,64,0,-1--1--1,|12||0-0-0,1|(-740,991)|
1,64,53,55,0,0,43,0,2,64,0,-1--1--1,|12||0-0-0,1|(-1032,-219)|
1,65,54,56,0,0,43,14,2,64,0,-1--1--1,|12||0-0-0,1|(341,68)|
1,66,54,57,0,0,45,0,2,64,0,-1--1--1,|12||0-0-0,1|(194,32)|
1,67,58,59,0,0,43,12,2,64,0,-1--1--1,|12||0-0-0,1|(696,-30)|
1,68,60,54,0,0,43,13,2,64,0,-1--1--1,|12||0-0-0,1|(262,-57)|
10,69,cover from a specialist,662,582,41,19,8,131,0,0,0,0,0,0
10,70,scope of practice,599,524,51,17,8,131,0,0,0,0,0,0
10,71,"data-based monitoring/planning for surgery",1016,-503,72,28,8,3,0,0,0,0,0,0
1,72,69,70,0,0,43,0,2,64,0,-1--1--1,|12||0-0-0,1|(634,556)|
1,73,71,50,1,0,43,0,2,64,0,-1--1--1,|12||0-0-0,1|(583,-693)|
10,74,dh debts,379,-324,28,11,8,3,0,0,0,0,0,0
10,75,dh funds,534,-261,28,11,8,3,0,0,0,0,0,0
10,76,dh demand for mentoring,-1051,57,60,25,8,131,0,0,0,0,0,0
1,77,76,7,0,0,43,0,2,64,0,-1--1--1,|12||0-0-0,1|(-973,25)|
1,78,74,75,0,0,45,0,2,64,0,-1--1--1,|12||0-0-0,1|(449,-295)|
10,79,dh expenditure on referrals,974,61,57,19,8,3,0,0,0,0,0,0
10,80,dh spending other priorities,836,-98,57,19,8,3,0,0,0,0,0,0
1,81,79,80,0,0,45,0,2,64,0,-1--1--1,|12||0-0-0,1|(909,-14)|
1,82,75,80,0,0,43,0,2,64,0,-1--1--1,|12||0-0-0,1|(670,-186)|
1,83,75,59,0,0,43,0,2,64,0,-1--1--1,|12||0-0-0,1|(651,-148)|
1,84,75,38,0,0,43,12,2,64,0,-1--1--1,|12||0-0-0,1|(764,-191)|
10,85,dh priority for surgery,261,-227,53,28,8,131,0,0,0,0,0,0
10,86,quarterly surgical mentoring review meetings in province,-34,-335,96,27,8,131,0,0,0,0,0,0
10,87,diagnostic skills at hc,354,1178,49,19,8,3,0,0,0,0,0,0
1,88,85,86,1,0,43,0,2,64,0,-1--1--1,|12||0-0-0,1|(121,-248)|
1,89,87,16,1,0,43,13,2,64,0,-1--1--1,|12||0-0-0,1|(1196,1051)|
10,90,district needs,107,1030,51,19,8,131,0,0,0,0,0,0
10,91,established posts,237,921,56,18,8,131,0,0,0,0,0,0
1,92,90,91,0,0,43,12,2,64,0,-1--1--1,|12||0-0-0,1|(165,980)|
1,93,3,29,0,0,43,0,2,64,0,-1--1--1,|12||0-0-0,1|(75,693)|
1,94,3,28,0,0,43,0,2,64,0,-1--1--1,|12||0-0-0,1|(-86,584)|
10,95,motivated staff,147,552,53,24,8,131,0,0,0,0,0,0
10,96,staff motivation,36,438,57,28,8,131,0,0,0,0,0,0
1,97,3,95,0,0,43,12,2,64,0,-1--1--1,|12||0-0-0,1|(-29,562)|
1,98,3,96,0,0,43,0,2,64,0,-1--1--1,|12||0-0-0,1|(-80,507)|
10,99,essential surgeries at ch,248,298,57,19,8,3,0,0,0,0,0,0
10,100,ch opportunities for training,66,253,62,19,8,3,0,0,0,0,0,0
1,101,99,100,0,0,45,0,2,64,0,-1--1--1,|12||0-0-0,1|(166,277)|
1,102,99,20,0,0,45,0,2,64,0,-1--1--1,|12||0-0-0,1|(202,229)|
1,103,91,29,0,0,43,12,2,64,0,-1--1--1,|12||0-0-0,1|(283,882)|
10,104,evidence mentoring CE,-48,-212,59,31,8,131,0,0,0,0,0,0
10,105,moh support,-72,105,50,19,8,131,0,0,0,0,0,0
1,106,104,105,0,0,43,0,2,64,0,-1--1--1,|12||0-0-0,1|(-60,-55)|
1,107,104,2,0,0,43,0,2,64,0,-1--1--1,|12||0-0-0,1|(-299,-385)|
10,108,feedback from ch,831,754,55,11,8,3,0,0,0,0,0,0
1,109,108,29,1,0,43,0,2,64,0,-1--1--1,|12||0-0-0,1|(600,787)|
10,110,feedback on hc referrals,1227,916,56,21,8,131,0,0,0,0,0,0
1,111,110,87,1,0,43,12,2,64,0,-1--1--1,|12||0-0-0,1|(838,1090)|
10,112,hc staff motivation,1333,595,62,22,8,131,0,0,0,0,0,0
1,113,110,112,0,0,43,12,2,64,0,-1--1--1,|12||0-0-0,1|(1276,764)|
1,114,6,7,1,0,43,14,2,64,0,-1--1--1,|12||0-0-0,1|(-783,-567)|
10,115,going to school,-318,290,40,20,8,131,0,0,0,0,0,0
1,116,115,4,0,0,43,0,2,64,0,-1--1--1,|12||0-0-0,1|(-280,328)|
10,117,surgery budget hc,1740,358,56,11,8,3,0,0,0,0,0,0
1,118,18,117,0,0,45,0,2,64,0,-1--1--1,|12||0-0-0,1|(1710,405)|
1,119,29,95,0,0,43,12,2,64,0,-1--1--1,|12||0-0-0,1|(255,693)|
10,120,quality of surgery,731,653,54,11,8,3,0,0,0,0,0,0
1,121,29,120,0,0,43,12,2,64,0,-1--1--1,|12||0-0-0,1|(550,735)|
10,122,use of untrained staff,803,698,50,19,8,3,0,0,0,0,0,0
1,123,29,122,1,0,45,0,2,64,0,-1--1--1,|12||0-0-0,1|(575,762)|
1,124,29,19,1,0,43,14,2,64,0,-1--1--1,|12||0-0-0,1|(1046,529)|
10,125,inappropriate referrals to ch,963,499,44,19,8,3,0,0,0,0,0,0
1,126,125,79,1,0,43,13,2,64,0,-1--1--1,|12||0-0-0,1|(912,274)|
10,127,workload ch,-90,286,48,20,8,131,0,0,0,0,0,0
1,128,125,127,1,0,43,0,2,64,0,-1--1--1,|12||0-0-0,1|(445,394)|
1,129,125,108,0,0,43,12,2,64,0,-1--1--1,|12||0-0-0,1|(898,622)|
1,130,125,99,0,0,43,0,2,64,0,-1--1--1,|12||0-0-0,1|(618,402)|
10,131,inclusion of surgery in pimm,46,956,67,21,8,131,0,0,0,0,0,0
1,132,131,29,0,0,43,0,2,64,0,-1--1--1,|12||0-0-0,1|(190,894)|
1,133,59,19,0,0,43,14,2,64,0,-1--1--1,|12||0-0-0,1|(901,94)|
10,134,insurance coverage,1392,285,60,11,8,3,0,0,0,0,0,0
10,135,insurance reimbursements,1226,255,50,19,8,3,0,0,0,0,0,0
1,136,134,135,0,0,43,0,2,64,0,-1--1--1,|12||0-0-0,1|(1310,270)|
10,137,"intra-district wa group",1124,804,54,20,8,131,0,0,0,0,0,0
10,138,opportunities to exchange experience,821,901,74,28,8,131,0,0,0,0,0,0
1,139,137,112,0,0,43,12,2,64,0,-1--1--1,|12||0-0-0,1|(1221,706)|
1,140,137,138,0,0,43,12,2,64,0,-1--1--1,|12||0-0-0,1|(990,846)|
10,141,learning from emoc,-1100,-37,48,20,8,131,0,0,0,0,0,0
1,142,141,7,0,0,43,0,2,64,0,-1--1--1,|12||0-0-0,1|(-1012,-28)|
10,143,learning from wa experiences elsewhere,1036,914,67,27,8,131,0,0,0,0,0,0
10,144,mentor motivation,937,985,60,19,8,131,0,0,0,0,0,0
1,145,143,144,0,0,43,0,2,64,0,-1--1--1,|12||0-0-0,1|(986,949)|
10,146,list of recognized mentors,-553,-261,59,25,8,131,0,0,0,0,0,0
1,147,146,7,0,0,43,0,2,64,0,-1--1--1,|12||0-0-0,1|(-711,-142)|
1,148,146,36,0,0,43,0,2,64,0,-1--1--1,|12||0-0-0,1|(-593,-175)|
10,149,maintenance,1025,-25,39,11,8,3,0,0,0,0,0,0
1,150,149,59,0,0,43,12,2,64,0,-1--1--1,|12||0-0-0,1|(920,-24)|
10,151,mentee continuity,-451,323,68,19,8,131,0,0,0,0,0,0
1,152,151,7,0,0,43,12,2,64,0,-1--1--1,|12||0-0-0,1|(-655,163)|
1,153,4,151,1,0,45,0,2,64,0,-1--1--1,|12||0-0-0,1|(-359,374)|
10,154,provincial wa usage,477,932,43,19,8,3,0,0,0,0,0,0
10,155,mentee wa motivation,577,998,46,21,8,131,0,0,0,0,0,0
1,156,144,154,0,0,43,0,2,64,0,-1--1--1,|12||0-0-0,1|(705,958)|
1,157,155,154,0,0,43,0,2,64,0,-1--1--1,|12||0-0-0,1|(531,967)|
1,158,144,27,0,0,45,0,2,64,0,-1--1--1,|12||0-0-0,1|(857,994)|
10,159,mentor retention,-355,-115,54,19,8,131,0,0,0,0,0,0
1,160,159,39,0,0,43,0,2,64,0,-1--1--1,|12||0-0-0,1|(-389,-80)|
10,161,"mentoring faculty (w/ zonal focal points)",-608,-344,78,28,8,131,0,0,0,0,0,0
10,162,"planning/monitoring/accounting",-688,-262,84,32,8,131,0,0,0,0,0,0
1,163,161,146,0,0,43,0,2,64,0,-1--1--1,|12||0-0-0,1|(-584,-307)|
1,164,161,162,0,0,43,0,2,64,0,-1--1--1,|12||0-0-0,1|(-642,-309)|
1,165,161,2,0,0,43,0,2,64,0,-1--1--1,|12||0-0-0,1|(-581,-447)|
1,166,43,7,0,0,43,0,2,64,0,-1--1--1,|12||0-0-0,1|(-504,0)|
10,167,"mngmnt information system w/ clear surgical indicators",69,-148,98,29,8,131,0,0,0,0,0,0
1,168,167,85,0,0,43,0,2,64,0,-1--1--1,|12||0-0-0,1|(167,-188)|
10,169,moderator effectiveness,380,1023,56,20,8,131,0,0,0,0,0,0
1,170,169,155,0,0,43,0,2,64,0,-1--1--1,|12||0-0-0,1|(476,1010)|
10,171,moderator has influence,355,1111,54,19,8,131,0,0,0,0,0,0
10,172,moderator has time,461,1087,46,19,8,3,0,0,0,0,0,0
1,173,171,169,0,0,43,0,2,64,0,-1--1--1,|12||0-0-0,1|(365,1074)|
1,174,172,169,0,0,43,0,2,64,0,-1--1--1,|12||0-0-0,1|(426,1059)|
10,175,award for being active wa mentor,234,1070,57,25,8,131,0,0,0,0,0,0
1,176,169,175,0,0,43,0,2,64,0,-1--1--1,|12||0-0-0,1|(314,1043)|
1,177,169,26,0,0,43,0,2,64,0,-1--1--1,|12||0-0-0,1|(493,1031)|
1,178,105,167,0,0,43,0,2,64,0,-1--1--1,|12||0-0-0,1|(-9,-11)|
1,179,105,7,0,0,43,0,2,64,0,-1--1--1,|12||0-0-0,1|(-457,49)|
10,180,staff working hard,239,430,48,28,8,131,0,0,0,0,0,0
1,181,95,180,0,0,43,12,2,64,0,-1--1--1,|12||0-0-0,1|(185,499)|
1,182,39,43,0,0,43,0,2,64,0,-1--1--1,|12||0-0-0,1|(-301,-11)|
10,183,"ongoing support of mentors; keeping the focus",-259,-158,68,39,8,131,0,0,0,0,0,0
1,184,183,159,0,0,43,0,2,64,0,-1--1--1,|12||0-0-0,1|(-314,-134)|
1,185,138,29,1,0,43,12,2,64,0,-1--1--1,|12||0-0-0,1|(545,897)|
10,186,opportunities to practice,-61,800,63,22,8,131,0,0,0,0,0,0
1,187,186,29,0,0,43,13,2,64,0,-1--1--1,|12||0-0-0,1|(140,811)|
10,188,organized schedule,151,-61,66,19,8,131,0,0,0,0,0,0
1,189,188,54,0,0,43,0,2,64,0,-1--1--1,|12||0-0-0,1|(194,-35)|
10,190,partnerships,-90,-713,54,15,8,131,0,0,0,0,0,0
1,191,190,6,0,0,43,0,2,64,0,-1--1--1,|12||0-0-0,1|(-244,-747)|
1,192,190,50,0,0,43,0,2,64,0,-1--1--1,|12||0-0-0,1|(13,-681)|
1,193,56,19,0,0,43,14,2,64,0,-1--1--1,|12||0-0-0,1|(704,175)|
1,194,56,85,1,0,43,0,2,64,0,-1--1--1,|12||0-0-0,1|(353,-43)|
10,195,patients presenting at hc,1745,670,50,19,8,3,0,0,0,0,0,0
1,196,195,16,0,0,43,0,2,64,0,-1--1--1,|12||0-0-0,1|(1698,598)|
1,197,162,30,0,0,43,0,2,64,0,-1--1--1,|12||0-0-0,1|(-736,-227)|
1,198,162,46,0,0,43,0,2,64,0,-1--1--1,|12||0-0-0,1|(-734,-307)|
1,199,162,7,1,0,43,0,2,64,0,-1--1--1,|12||0-0-0,1|(-756,-144)|
10,200,possibilities for mentees becoming mentors for hc,-783,784,78,33,8,131,0,0,0,0,0,0
1,201,200,87,0,0,43,0,2,64,0,-1--1--1,|12||0-0-0,1|(-207,983)|
10,202,power availability,615,-98,55,11,8,3,0,0,0,0,0,0
1,203,202,59,0,0,43,0,2,64,0,-1--1--1,|12||0-0-0,1|(686,-66)|
1,204,49,75,0,0,45,0,2,64,0,-1--1--1,|12||0-0-0,1|(661,-317)|
1,205,49,50,0,0,43,12,2,64,0,-1--1--1,|12||0-0-0,1|(488,-500)|
1,206,50,75,0,0,45,0,2,64,0,-1--1--1,|12||0-0-0,1|(344,-446)|
10,207,supplies in stock,1210,-465,52,11,8,3,0,0,0,0,0,0
1,208,50,207,1,0,43,13,2,64,0,-1--1--1,|12||0-0-0,1|(652,-716)|
10,209,professional associations support for mentoring,-378,-322,79,31,8,131,0,0,0,0,0,0
1,210,209,2,0,0,43,0,2,64,0,-1--1--1,|12||0-0-0,1|(-463,-438)|
1,211,209,8,0,0,43,0,2,64,0,-1--1--1,|12||0-0-0,1|(-407,-269)|
10,212,protocols,544,656,31,11,8,3,0,0,0,0,0,0
1,213,212,120,0,0,43,12,2,64,0,-1--1--1,|12||0-0-0,1|(617,654)|
1,214,212,29,0,0,43,0,2,64,0,-1--1--1,|12||0-0-0,1|(463,727)|
1,215,154,29,0,0,43,0,2,64,0,-1--1--1,|12||0-0-0,1|(425,887)|
1,216,154,138,1,0,43,0,2,64,0,-1--1--1,|12||0-0-0,1|(639,929)|
10,217,"public confidence/satisfaction",663,81,71,19,8,3,0,0,0,0,0,0
1,218,217,58,0,0,43,12,2,64,0,-1--1--1,|12||0-0-0,1|(649,30)|
1,219,217,56,0,0,43,12,2,64,0,-1--1--1,|12||0-0-0,1|(540,101)|
10,220,complications,837,563,43,11,8,3,0,0,0,0,0,0
1,221,120,220,0,0,45,0,2,64,0,-1--1--1,|12||0-0-0,1|(778,612)|
1,222,120,34,0,0,43,13,2,64,0,-1--1--1,|12||0-0-0,1|(762,363)|
1,223,120,217,0,0,43,0,2,64,0,-1--1--1,|12||0-0-0,1|(698,377)|
1,224,86,2,1,0,0,0,2,64,0,-1--1--1,|12||0-0-0,1|(-194,-501)|
1,225,70,75,0,0,43,0,2,64,0,-1--1--1,|12||0-0-0,1|(566,135)|
1,226,70,29,0,0,43,12,2,64,0,-1--1--1,|12||0-0-0,1|(486,662)|
1,227,70,19,1,0,43,12,2,64,0,-1--1--1,|12||0-0-0,1|(803,371)|
1,228,57,56,0,0,45,0,2,64,0,-1--1--1,|12||0-0-0,1|(249,92)|
1,229,57,127,0,0,43,0,2,64,0,-1--1--1,|12||0-0-0,1|(10,170)|
10,230,specialized surgeons,1108,64,35,19,8,3,0,0,0,0,0,0
1,231,230,19,0,0,43,0,2,64,0,-1--1--1,|12||0-0-0,1|(1081,136)|
10,232,training opportunities at ch,292,229,59,19,8,3,0,0,0,0,0,0
1,233,20,232,0,0,43,0,2,64,0,-1--1--1,|12||0-0-0,1|(218,185)|
10,234,"staff burn-out",350,525,43,19,8,131,0,0,0,0,0,0
1,235,234,120,0,0,45,0,2,64,0,-1--1--1,|12||0-0-0,1|(538,588)|
1,236,234,29,0,0,45,12,2,64,0,-1--1--1,|12||0-0-0,1|(351,662)|
1,237,96,95,0,0,43,0,2,64,0,-1--1--1,|12||0-0-0,1|(88,491)|
1,238,96,234,0,0,45,0,2,64,0,-1--1--1,|12||0-0-0,1|(192,481)|
1,239,180,19,0,0,43,12,2,64,0,-1--1--1,|12||0-0-0,1|(614,340)|
10,240,supplies needed,1084,-424,50,11,8,3,0,0,0,0,0,0
1,241,207,240,0,0,45,0,2,64,0,-1--1--1,|12||0-0-0,1|(1153,-446)|
1,242,207,19,0,0,43,14,2,64,0,-1--1--1,|12||0-0-0,1|(1132,-136)|
1,243,240,71,0,0,43,0,2,64,0,-1--1--1,|12||0-0-0,1|(1062,-449)|
10,244,supplies used,331,-768,42,11,8,3,0,0,0,0,0,0
1,245,244,207,1,0,45,14,2,64,0,-1--1--1,|12||0-0-0,1|(841,-745)|
1,246,38,80,0,0,45,0,2,64,0,-1--1--1,|12||0-0-0,1|(935,-108)|
1,247,38,59,0,0,43,12,2,64,0,-1--1--1,|12||0-0-0,1|(921,-75)|
1,248,38,149,0,0,43,12,2,64,0,-1--1--1,|12||0-0-0,1|(1021,-79)|
1,249,38,49,0,0,43,12,2,64,0,-1--1--1,|12||0-0-0,1|(915,-235)|
1,250,38,50,1,0,43,13,2,64,0,-1--1--1,|12||0-0-0,1|(723,-579)|
10,251,"vehicle maintenance+fuel",1521,121,55,19,8,3,0,0,0,0,0,0
1,252,38,251,0,0,43,0,2,64,0,-1--1--1,|12||0-0-0,1|(1255,-4)|
1,253,38,15,0,0,43,0,2,64,0,-1--1--1,|12||0-0-0,1|(1345,-40)|
1,254,251,17,0,0,43,0,2,64,0,-1--1--1,|12||0-0-0,1|(1484,331)|
1,255,7,3,1,0,43,0,2,64,0,-1--1--1,|12||0-0-0,1|(-582,298)|
1,256,7,29,1,0,43,14,2,64,0,-1--1--1,|12||0-0-0,1|(-320,826)|
1,257,7,186,1,0,43,12,2,64,0,-1--1--1,|12||0-0-0,1|(-553,441)|
1,258,7,200,1,0,43,0,2,64,0,-1--1--1,|12||0-0-0,1|(-901,365)|
1,259,7,96,0,0,43,0,2,64,0,-1--1--1,|12||0-0-0,1|(-432,208)|
1,260,7,244,1,0,43,0,2,64,0,-1--1--1,|12||0-0-0,1|(-796,-687)|
1,261,7,127,0,0,45,0,2,64,0,-1--1--1,|12||0-0-0,1|(-483,137)|
10,262,waiting list dh,-1040,-87,46,22,8,131,0,0,0,0,0,0
1,263,7,262,0,0,45,0,2,64,0,-1--1--1,|12||0-0-0,1|(-959,-50)|
10,264,surgical performance review meetings,1028,760,76,25,8,131,0,0,0,0,0,0
1,265,264,138,0,0,43,12,2,64,0,-1--1--1,|12||0-0-0,1|(934,824)|
1,266,55,7,0,0,43,0,2,64,0,-1--1--1,|12||0-0-0,1|(-961,-99)|
1,267,8,7,0,0,43,0,2,64,0,-1--1--1,|12||0-0-0,1|(-646,-120)|
10,268,training new mentors,-453,-146,46,24,8,131,0,0,0,0,0,0
1,269,268,39,0,0,43,0,2,64,0,-1--1--1,|12||0-0-0,1|(-444,-95)|
10,270,specialists at ch,458,264,49,11,8,3,0,0,0,0,0,0
1,271,232,270,0,0,43,0,2,64,0,-1--1--1,|12||0-0-0,1|(373,245)|
10,272,"training staff (esp. ana)",373,946,56,19,8,3,0,0,0,0,0,0
1,273,272,29,0,0,43,0,2,64,0,-1--1--1,|12||0-0-0,1|(366,896)|
10,274,transfers,-406,273,40,14,8,131,0,0,0,0,0,0
1,275,274,4,0,0,43,0,2,64,0,-1--1--1,|12||0-0-0,1|(-330,318)|
10,276,transfusion services,1116,116,34,19,8,3,0,0,0,0,0,0
1,277,276,19,0,0,43,0,2,64,0,-1--1--1,|12||0-0-0,1|(1088,163)|
1,278,17,16,1,0,43,13,2,64,0,-1--1--1,|12||0-0-0,1|(1522,570)|
1,279,17,56,0,0,43,0,2,64,0,-1--1--1,|12||0-0-0,1|(929,338)|
1,280,37,56,0,0,45,12,2,64,0,-1--1--1,|12||0-0-0,1|(451,57)|
1,281,37,85,0,0,43,0,2,64,0,-1--1--1,|12||0-0-0,1|(383,-97)|
1,282,122,125,0,0,43,0,2,64,0,-1--1--1,|12||0-0-0,1|(878,603)|
1,283,19,24,0,0,43,0,2,64,0,-1--1--1,|12||0-0-0,1|(725,215)|
1,284,19,34,0,0,43,14,2,64,0,-1--1--1,|12||0-0-0,1|(914,141)|
1,285,19,220,0,0,45,0,2,64,0,-1--1--1,|12||0-0-0,1|(937,406)|
1,286,19,112,0,0,43,12,2,64,0,-1--1--1,|12||0-0-0,1|(1188,415)|
1,287,19,125,0,0,45,14,2,64,0,-1--1--1,|12||0-0-0,1|(1004,366)|
1,288,19,135,0,0,43,0,2,64,0,-1--1--1,|12||0-0-0,1|(1147,247)|
10,289,"kitchen/cleaning/maintenance costs",1237,183,91,19,8,3,0,0,0,0,0,0
1,290,19,289,0,0,43,0,2,64,0,-1--1--1,|12||0-0-0,1|(1144,210)|
1,291,19,217,0,0,43,12,2,64,0,-1--1--1,|12||0-0-0,1|(843,155)|
1,292,19,186,0,0,43,13,2,64,0,-1--1--1,|12||0-0-0,1|(488,520)|
1,293,19,120,1,0,45,13,2,64,0,-1--1--1,|12||0-0-0,1|(878,426)|
1,294,19,96,0,0,43,12,2,64,0,-1--1--1,|12||0-0-0,1|(533,338)|
1,295,19,244,1,0,43,14,2,64,0,-1--1--1,|12||0-0-0,1|(1345,-422)|
10,296,workload,376,437,40,17,8,131,0,0,0,0,0,0
1,297,19,296,0,0,43,14,2,64,0,-1--1--1,|12||0-0-0,1|(697,340)|
1,298,27,155,0,0,45,0,2,64,0,-1--1--1,|12||0-0-0,1|(676,1001)|
1,299,27,154,0,0,45,0,2,64,0,-1--1--1,|12||0-0-0,1|(624,969)|
1,300,127,20,0,0,45,0,2,64,0,-1--1--1,|12||0-0-0,1|(15,220)|
1,301,296,234,0,0,43,12,2,64,0,-1--1--1,|12||0-0-0,1|(365,471)|
1,302,296,95,0,0,45,12,2,64,0,-1--1--1,|12||0-0-0,1|(276,487)|
1,303,296,125,0,0,43,0,2,64,0,-1--1--1,|12||0-0-0,1|(660,466)|
///---\\\
:L<%^E!@
9:Current
23:0
15:0,0,0,0,0,0
19:110,0
27:0,
34:0,
5:procurement supplies
24:0
25:0
26:0
