# Supplementary material for: Policy options for surgical mentoring: Lessons from Zambia based on stakeholder consultation and systems science
Source: PLoS One. 2021 Sep 29;16(9):e0257597. doi: 10.1371/journal.pone.0257597 (PMC8480833; doi:10.1371/journal.pone.0257597)
Supplement: S1 Data — (ZIP) [file pone.0257597.s001.zip › Neat joint CLDs/ZambiaGMB_4.2mdl]

{UTF-8}
mentor retention  = A FUNCTION OF( "ongoing support of mentors; keeping the focus")
	~	
	~		|

alligning with existing TSS  = A FUNCTION OF( evidence mentoring CE,"mentoring faculty (w/ zonal focal points)"\
		,professional associations support for mentoring,quarterly surgical mentoring review meetings in province\
		)
	~	
	~		|

allowances for accompanying patients  = A FUNCTION OF( surgery budget dh)
	~	
	~		|

appropriate referrals from hc  = A FUNCTION OF( diagnostic skills at hc,patients presenting at hc\
		,transport)
	~	
	~		|

appropriate referrals to ch  = A FUNCTION OF( volume surgery dh)
	~	
	~		|

moderator has influence  = A FUNCTION OF( )
	~	
	~		|

assigning cases to mentors  = A FUNCTION OF( moderator effectiveness)
	~	
	~		|

"attracting+retaining staff"  = A FUNCTION OF( employment conditions)
	~	
	~		|

availability transport  = A FUNCTION OF( "planning/monitoring/accounting")
	~	
	~		|

award for being active wa mentor  = A FUNCTION OF( moderator effectiveness)
	~	
	~		|

benefits to patients  = A FUNCTION OF( quality of surgery,volume surgery dh)
	~	
	~		|

opportunities to practice  = A FUNCTION OF( surgical mentoring,volume surgery dh)
	~	
	~		|

ch opportunities for training  = A FUNCTION OF( essential surgeries at ch)
	~	
	~		|

ch staff interested in mentoring  = A FUNCTION OF( list of recognized mentors)
	~	
	~		|

partnerships  = A FUNCTION OF( )
	~	
	~		|

clear schedule of visits  = A FUNCTION OF( "planning/monitoring/accounting")
	~	
	~		|

patients presenting at hc  = A FUNCTION OF( )
	~	
	~		|

"planning/monitoring/accounting"  = A FUNCTION OF( "mentoring faculty (w/ zonal focal points)"\
		)
	~	
	~		|

possibilities for mentees becoming mentors for hc  = A FUNCTION OF( surgical mentoring\
		)
	~	
	~		|

community awareness  = A FUNCTION OF( community sensitization,organized schedule)
	~	
	~		|

community participation  = A FUNCTION OF( "public confidence/satisfaction")
	~	
	~		|

procurement supplies  = A FUNCTION OF( cms performance,"data-based monitoring/planning for surgery"\
		,partnerships,private procurement,surgery budget dh)
	~	
	~		|

complications  = A FUNCTION OF( quality of surgery,volume surgery dh)
	~	
	~		|

protocols  = A FUNCTION OF( )
	~	
	~		|

"data-based monitoring/planning for surgery"  = A FUNCTION OF( supplies needed)
	~	
	~		|

"public confidence/satisfaction"  = A FUNCTION OF( quality of surgery,volume surgery dh\
		)
	~	
	~		|

quality of surgery  = A FUNCTION OF( HRM,protocols,"staff burn-out",volume surgery dh\
		)
	~	
	~		|

dh expenditure on referrals  = A FUNCTION OF( inappropriate referrals to ch)
	~	
	~		|

dh funds  = A FUNCTION OF( dh debts,private procurement,procurement supplies,scope of practice\
		)
	~	
	~		|

dh priority for surgery  = A FUNCTION OF( "mngmnt information system w/ clear surgical indicators"\
		,patients presenting,unmet need)
	~	
	~		|

dh spending other priorities  = A FUNCTION OF( dh expenditure on referrals,dh funds,surgery budget dh\
		)
	~	
	~		|

diagnostic skills at hc  = A FUNCTION OF( feedback on hc referrals,possibilities for mentees becoming mentors for hc\
		)
	~	
	~		|

district needs  = A FUNCTION OF( )
	~	
	~		|

employment conditions  = A FUNCTION OF( "acknowledgement/certification of mentees",surgical mentoring\
		)
	~	
	~		|

essential surgeries at ch  = A FUNCTION OF( inappropriate referrals to ch)
	~	
	~		|

established posts  = A FUNCTION OF( district needs)
	~	
	~		|

evidence mentoring CE  = A FUNCTION OF( )
	~	
	~		|

feedback from ch  = A FUNCTION OF( inappropriate referrals to ch)
	~	
	~		|

feedback on hc referrals  = A FUNCTION OF( )
	~	
	~		|

funding for mentoring  = A FUNCTION OF( alligning with existing TSS,partnerships)
	~	
	~		|

going to school  = A FUNCTION OF( )
	~	
	~		|

surgical mentoring  = A FUNCTION OF( alligning with existing TSS,availability transport\
		,clear schedule of visits,dh demand for mentoring,funding for mentoring,learning from emoc\
		,list of recognized mentors,mentee continuity,mentors that go on trips,moh support,\
		"planning/monitoring/accounting",teleconsultation,time for mentoring)
	~	
	~		|

hc staff motivation  = A FUNCTION OF( feedback on hc referrals,"intra-district wa group"\
		,volume surgery dh)
	~	
	~		|

HRM  = A FUNCTION OF( "attracting+retaining staff",employment conditions,established posts\
		,feedback from ch,inclusion of surgery in pimm,opportunities to exchange experience\
		,opportunities to practice,protocols,provincial wa usage,scope of practice,"staff burn-out"\
		,surgical mentoring,"training staff (esp. ana)")
	~	
	~		|

inappropriate referrals to ch  = A FUNCTION OF( use of untrained staff,volume surgery dh\
		,workload)
	~	
	~		|

inclusion of surgery in pimm  = A FUNCTION OF( )
	~	
	~		|

"infrastructure & equipment"  = A FUNCTION OF( community participation,dh funds,maintenance\
		,power availability,surgery budget dh)
	~	
	~		|

insurance coverage  = A FUNCTION OF( )
	~	
	~		|

insurance reimbursements  = A FUNCTION OF( insurance coverage,volume surgery dh)
	~	
	~		|

"intra-district wa group"  = A FUNCTION OF( )
	~	
	~		|

"kitchen/cleaning/maintenance costs"  = A FUNCTION OF( volume surgery dh)
	~	
	~		|

learning from emoc  = A FUNCTION OF( )
	~	
	~		|

learning from wa experiences elsewhere  = A FUNCTION OF( )
	~	
	~		|

list of recognized mentors  = A FUNCTION OF( "mentoring faculty (w/ zonal focal points)"\
		)
	~	
	~		|

maintenance  = A FUNCTION OF( surgery budget dh)
	~	
	~		|

mentee continuity  = A FUNCTION OF( mentee turnover)
	~	
	~		|

mentee turnover  = A FUNCTION OF( "acknowledgement/certification of mentees",going to school\
		,transfers)
	~	
	~		|

mentee wa motivation  = A FUNCTION OF( moderator effectiveness,wa response time)
	~	
	~		|

mentor motivation  = A FUNCTION OF( learning from wa experiences elsewhere)
	~	
	~		|

time for mentoring  = A FUNCTION OF( alligning with existing TSS,ch support for sending mentors\
		,professional associations support for mentoring)
	~	
	~		|

"mentoring faculty (w/ zonal focal points)"  = A FUNCTION OF( )
	~	
	~		|

mentors that go on trips  = A FUNCTION OF( ch support for sending mentors,number of available mentors\
		)
	~	
	~		|

"mngmnt information system w/ clear surgical indicators"  = A FUNCTION OF( moh support\
		)
	~	
	~		|

moderator effectiveness  = A FUNCTION OF( moderator has influence,moderator has time)
	~	
	~		|

staff motivation  = A FUNCTION OF( employment conditions,surgical mentoring,volume surgery dh\
		)
	~	
	~		|

moderator has time  = A FUNCTION OF( )
	~	
	~		|

moh support  = A FUNCTION OF( evidence mentoring CE)
	~	
	~		|

motivated staff  = A FUNCTION OF( employment conditions,HRM,staff motivation,workload\
		)
	~	
	~		|

number of available mentors  = A FUNCTION OF( ch staff interested in mentoring,mentor retention\
		,training new mentors)
	~	
	~		|

"ongoing support of mentors; keeping the focus"  = A FUNCTION OF( )
	~	
	~		|

opportunities to exchange experience  = A FUNCTION OF( "intra-district wa group",provincial wa usage\
		,surgical performance review meetings)
	~	
	~		|

waiting list dh  = A FUNCTION OF( surgical mentoring)
	~	
	~		|

organized schedule  = A FUNCTION OF( )
	~	
	~		|

workload ch  = A FUNCTION OF( inappropriate referrals to ch,"self-referrals to ch",surgical mentoring\
		)
	~	
	~		|

supplies in stock  = A FUNCTION OF( procurement supplies,supplies used)
	~	
	~		|

patients presenting  = A FUNCTION OF( community awareness,"public confidence/satisfaction"\
		,"self-referrals to ch",transport,unmet need)
	~	
	~		|

training opportunities at ch  = A FUNCTION OF( specialized surgery at ch)
	~	
	~		|

"training staff (esp. ana)"  = A FUNCTION OF( )
	~	
	~		|

transfers  = A FUNCTION OF( )
	~	
	~		|

power availability  = A FUNCTION OF( )
	~	
	~		|

private procurement  = A FUNCTION OF( cms performance,surgery budget dh)
	~	
	~		|

staff working hard  = A FUNCTION OF( motivated staff)
	~	
	~		|

professional associations support for mentoring  = A FUNCTION OF( )
	~	
	~		|

"vehicle maintenance+fuel"  = A FUNCTION OF( surgery budget dh)
	~	
	~		|

provincial wa usage  = A FUNCTION OF( mentee wa motivation,mentor motivation,wa response time\
		)
	~	
	~		|

wa response time  = A FUNCTION OF( assigning cases to mentors,mentor motivation)
	~	
	~		|

"staff burn-out"  = A FUNCTION OF( staff motivation,workload)
	~	
	~		|

quarterly surgical mentoring review meetings in province  = A FUNCTION OF( dh priority for surgery\
		)
	~	
	~		|

surgical performance review meetings  = A FUNCTION OF( )
	~	
	~		|

transport  = A FUNCTION OF( allowances for accompanying patients,"vehicle maintenance+fuel"\
		)
	~	
	~		|

specialists at ch  = A FUNCTION OF( training opportunities at ch)
	~	
	~		|

specialized surgeons  = A FUNCTION OF( )
	~	
	~		|

specialized surgery at ch  = A FUNCTION OF( appropriate referrals to ch,essential surgeries at ch\
		,workload ch)
	~	
	~		|

surgery budget hc  = A FUNCTION OF( hc costs of referrals)
	~	
	~		|

transfusion services  = A FUNCTION OF( )
	~	
	~		|

supplies used  = A FUNCTION OF( surgical mentoring,volume surgery dh)
	~	
	~		|

workload  = A FUNCTION OF( volume surgery dh)
	~	
	~		|

supplies needed  = A FUNCTION OF( supplies in stock)
	~	
	~		|

volume surgery dh  = A FUNCTION OF( appropriate referrals from hc,HRM,"infrastructure & equipment"\
		,patients presenting,scope of practice,specialized surgeons,staff working hard,supplies in stock\
		,transfusion services)
	~	
	~		|

use of untrained staff  = A FUNCTION OF( HRM)
	~	
	~		|

training new mentors  = A FUNCTION OF( )
	~	
	~		|

"acknowledgement/certification of mentees"  = A FUNCTION OF( )
	~	
	~		|

budget line for surgery  = A FUNCTION OF( )
	~	
	~		|

ch support for sending mentors  = A FUNCTION OF( alligning with existing TSS)
	~	
	~		|

cms performance  = A FUNCTION OF( )
	~	
	~		|

"common understanding of dh-appropriate surgery"  = A FUNCTION OF( )
	~	
	~		|

"communication (channels)"  = A FUNCTION OF( )
	~	
	~		|

community sensitization  = A FUNCTION OF( )
	~	
	~		|

cover from a specialist  = A FUNCTION OF( )
	~	
	~		|

dh debts  = A FUNCTION OF( )
	~	
	~		|

dh demand for mentoring  = A FUNCTION OF( )
	~	
	~		|

hc costs of referrals  = A FUNCTION OF( appropriate referrals from hc)
	~	
	~		|

overconfidence dh staff  = A FUNCTION OF( "common understanding of dh-appropriate surgery"\
		)
	~	
	~		|

scope of practice  = A FUNCTION OF( cover from a specialist)
	~	
	~		|

"self-referrals to ch"  = A FUNCTION OF( community awareness)
	~	
	~		|

surgery budget dh  = A FUNCTION OF( budget line for surgery,dh funds)
	~	
	~		|

teleconsultation  = A FUNCTION OF( "communication (channels)")
	~	
	~		|

unmet need  = A FUNCTION OF( benefits to patients)
	~	
	~		|

********************************************************
	.Control
********************************************************~
		Simulation Control Parameters
	|

FINAL TIME  = 100
	~	Month
	~	The final time for the simulation.
	|

INITIAL TIME  = 0
	~	Month
	~	The initial time for the simulation.
	|

SAVEPER  = 
        TIME STEP
	~	Month [0,?]
	~	The frequency with which output is stored.
	|

TIME STEP  = 1
	~	Month [0,?]
	~	The time step for the simulation.
	|

\\\---/// Sketch information - do not modify anything except names
V300  Do not put anything below this section - it will be ignored
*View 1
$192-192-192,0,Times New Roman|12||0-0-0|0-0-0|0-0-255|-1--1--1|-1--1--1|96,96,80,0
10,1,"acknowledgement/certification of mentees",605,688,100,25,8,131,0,0,0,0,0,0,0,0,0,0,0,0
10,2,alligning with existing TSS,252,-292,41,19,8,3,0,0,0,0,0,0,0,0,0,0,0,0
10,3,employment conditions,622,831,39,19,8,3,0,0,0,0,0,0,0,0,0,0,0,0
10,4,mentee turnover,579,639,51,11,8,3,0,0,0,0,0,0,0,0,0,0,0,0
10,5,ch support for sending mentors,639,33,52,19,8,3,0,0,0,0,0,0,0,0,0,0,0,0
10,6,funding for mentoring,394,-516,34,19,8,3,0,0,0,0,0,0,0,0,0,0,0,0
10,7,surgical mentoring,-84,243,56,11,8,3,0,0,0,0,0,0,0,0,0,0,0,0
10,8,time for mentoring,375,47,57,11,8,3,0,0,0,0,0,0,0,0,0,0,0,0
1,9,1,3,1,0,43,0,2,64,0,-1--1--1,|12||0-0-0,1|(619,773)|
1,10,1,4,0,0,45,0,2,64,0,-1--1--1,|12||0-0-0,1|(591,662)|
1,11,2,5,0,0,43,0,2,64,0,-1--1--1,|12||0-0-0,1|(439,-134)|
1,12,2,6,0,0,43,13,2,64,0,-1--1--1,|12||0-0-0,1|(317,-396)|
1,13,2,8,0,0,43,0,2,64,0,-1--1--1,|12||0-0-0,1|(312,-126)|
1,14,2,7,1,0,43,12,2,64,0,-1--1--1,|12||0-0-0,1|(8,-132)|
10,15,allowances for accompanying patients,2529,317,72,19,8,3,0,0,0,0,0,0,0,0,0,0,0,0
10,16,appropriate referrals from hc,2465,787,53,19,8,3,0,0,0,0,0,0,0,0,0,0,0,0
10,17,transport,2267,820,29,11,8,3,0,0,0,0,0,0,0,0,0,0,0,0
10,18,hc costs of referrals,2504,720,35,19,8,3,0,0,0,0,0,0,0,0,0,0,0,0
10,19,volume surgery dh,1835,486,57,11,8,3,0,0,0,0,0,0,0,0,0,0,0,0
10,20,specialized surgery at ch,955,404,41,19,8,3,0,0,0,0,0,0,0,0,0,0,0,0
1,21,15,17,0,0,43,0,2,64,0,-1--1--1,|12||0-0-0,1|(2399,566)|
1,22,16,18,0,0,43,0,2,64,0,-1--1--1,|12||0-0-0,1|(2480,759)|
1,23,16,19,0,0,43,13,2,64,0,-1--1--1,|12||0-0-0,1|(2150,636)|
10,24,appropriate referrals to ch,1256,467,44,19,8,3,0,0,0,0,0,0,0,0,0,0,0,0
1,25,24,20,0,0,43,0,2,64,0,-1--1--1,|12||0-0-0,1|(1110,436)|
10,26,assigning cases to mentors,1441,1312,56,19,8,3,0,0,0,0,0,0,0,0,0,0,0,0
10,27,wa response time,1591,1269,55,11,8,3,0,0,0,0,0,0,0,0,0,0,0,0
10,28,"attracting+retaining staff",858,873,60,19,8,3,0,0,0,0,0,0,0,0,0,0,0,0
10,29,HRM,1152,1076,20,11,8,3,0,0,0,0,0,0,0,0,0,0,0,0
10,30,availability transport,75,74,33,19,8,3,0,0,0,0,0,0,0,0,0,0,0,0
1,31,30,7,0,0,43,0,2,64,0,-1--1--1,|12||0-0-0,1|(-4,157)|
1,32,26,27,0,0,45,0,2,64,0,-1--1--1,|12||0-0-0,1|(1517,1289)|
1,33,28,29,0,0,43,0,2,64,0,-1--1--1,|12||0-0-0,1|(1004,974)|
10,34,benefits to patients,1618,326,58,11,8,3,0,0,0,0,0,0,0,0,0,0,0,0
10,35,budget line for surgery,1901,-17,46,19,8,3,0,0,0,0,0,0,0,0,0,0,0,0
10,36,ch staff interested in mentoring,204,184,63,19,8,3,0,0,0,0,0,0,0,0,0,0,0,0
10,37,unmet need,1301,277,37,11,8,3,0,0,0,0,0,0,0,0,0,0,0,0
10,38,surgery budget dh,1840,156,56,11,8,3,0,0,0,0,0,0,0,0,0,0,0,0
10,39,number of available mentors,326,190,62,19,8,3,0,0,0,0,0,0,0,0,0,0,0,0
1,40,34,37,0,0,45,12,2,64,0,-1--1--1,|12||0-0-0,1|(1457,301)|
1,41,35,38,0,0,43,0,2,64,0,-1--1--1,|12||0-0-0,1|(1871,66)|
1,42,36,39,0,0,43,0,2,64,0,-1--1--1,|12||0-0-0,1|(258,186)|
10,43,mentors that go on trips,646,211,49,19,8,3,0,0,0,0,0,0,0,0,0,0,0,0
1,44,5,43,0,0,43,0,2,64,0,-1--1--1,|12||0-0-0,1|(641,115)|
1,45,5,8,0,0,43,0,2,64,0,-1--1--1,|12||0-0-0,1|(516,38)|
10,46,clear schedule of visits,52,-85,54,19,8,3,0,0,0,0,0,0,0,0,0,0,0,0
1,47,46,7,0,0,43,0,2,64,0,-1--1--1,|12||0-0-0,1|(-15,76)|
10,48,cms performance,1397,-139,54,11,8,3,0,0,0,0,0,0,0,0,0,0,0,0
10,49,private procurement,1613,-105,41,19,8,3,0,0,0,0,0,0,0,0,0,0,0,0
10,50,procurement supplies,1186,-354,41,19,8,3,0,0,0,0,0,0,0,0,0,0,0,0
10,51,"common understanding of dh-appropriate surgery",540,1556,82,19,8,3,0,0,0,0,0,0,0,0,0,0,0,0
10,52,overconfidence dh staff,919,1560,49,19,8,131,0,0,0,0,0,0,0,0,0,0,0,0
10,53,"communication (channels)",-254,-12,48,19,8,3,0,0,0,0,0,0,0,0,0,0,0,0
10,54,community awareness,1074,271,35,19,8,3,0,0,0,0,0,0,0,0,0,0,0,0
10,55,teleconsultation,-168,112,48,11,8,3,0,0,0,0,0,0,0,0,0,0,0,0
10,56,patients presenting,1234,394,58,11,8,3,0,0,0,0,0,0,0,0,0,0,0,0
10,57,"self-referrals to ch",923,328,57,11,8,3,0,0,0,0,0,0,0,0,0,0,0,0
10,58,community participation,1451,235,40,19,8,3,0,0,0,0,0,0,0,0,0,0,0,0
10,59,"infrastructure & equipment",1609,252,50,19,8,3,0,0,0,0,0,0,0,0,0,0,0,0
10,60,community sensitization,1074,154,38,19,8,3,0,0,0,0,0,0,0,0,0,0,0,0
1,61,48,49,0,0,45,12,2,64,0,-1--1--1,|12||0-0-0,1|(1503,-122)|
1,62,48,50,0,0,43,12,2,64,0,-1--1--1,|12||0-0-0,1|(1301,-236)|
1,63,51,52,0,0,45,0,2,64,0,-1--1--1,|12||0-0-0,1|(739,1557)|
1,64,53,55,0,0,43,0,2,64,0,-1--1--1,|12||0-0-0,1|(-212,49)|
1,65,54,56,0,0,43,14,2,64,0,-1--1--1,|12||0-0-0,1|(1150,330)|
1,66,54,57,0,0,45,0,2,64,0,-1--1--1,|12||0-0-0,1|(1002,298)|
1,67,58,59,0,0,43,12,2,64,0,-1--1--1,|12||0-0-0,1|(1516,241)|
1,68,60,54,0,0,43,13,2,64,0,-1--1--1,|12||0-0-0,1|(1074,203)|
10,69,cover from a specialist,1482,853,41,19,8,131,0,0,0,0,0,0,0,0,0,0,0,0
10,70,scope of practice,1419,795,51,17,8,131,0,0,0,0,0,0,0,0,0,0,0,0
10,71,"data-based monitoring/planning for surgery",1836,-232,72,28,8,3,0,0,0,0,0,0,0,0,0,0,0,0
1,72,69,70,0,0,43,0,2,64,0,-1--1--1,|12||0-0-0,1|(1454,827)|
1,73,71,50,1,0,43,0,2,64,0,-1--1--1,|12||0-0-0,1|(1518,-355)|
10,74,dh debts,1199,-53,28,11,8,3,0,0,0,0,0,0,0,0,0,0,0,0
10,75,dh funds,1354,10,28,11,8,3,0,0,0,0,0,0,0,0,0,0,0,0
10,76,dh demand for mentoring,-244,322,47,19,8,3,0,0,0,0,0,0,0,0,0,0,0,0
1,77,76,7,0,0,43,0,2,64,0,-1--1--1,|12||0-0-0,1|(-162,281)|
1,78,74,75,0,0,45,0,2,64,0,-1--1--1,|12||0-0-0,1|(1269,-24)|
10,79,dh expenditure on referrals,1794,332,57,19,8,3,0,0,0,0,0,0,0,0,0,0,0,0
10,80,dh spending other priorities,1656,173,57,19,8,3,0,0,0,0,0,0,0,0,0,0,0,0
1,81,79,80,0,0,45,0,2,64,0,-1--1--1,|12||0-0-0,1|(1729,257)|
1,82,75,80,0,0,43,0,2,64,0,-1--1--1,|12||0-0-0,1|(1490,84)|
1,83,75,59,0,0,43,0,2,64,0,-1--1--1,|12||0-0-0,1|(1471,122)|
1,84,75,38,0,0,43,12,2,64,0,-1--1--1,|12||0-0-0,1|(1584,79)|
10,85,dh priority for surgery,1072,35,44,19,8,3,0,0,0,0,0,0,0,0,0,0,0,0
10,86,quarterly surgical mentoring review meetings in province,737,-31,87,19,8,3,0,0,0,0,0,0,0,0,0,0,0,0
10,87,diagnostic skills at hc,1174,1449,49,19,8,3,0,0,0,0,0,0,0,0,0,0,0,0
1,88,85,86,0,0,43,0,2,64,0,-1--1--1,|12||0-0-0,1|(932,9)|
1,89,87,16,1,0,43,13,2,64,0,-1--1--1,|12||0-0-0,1|(2016,1322)|
10,90,district needs,1059,1258,42,11,8,3,0,0,0,0,0,0,0,0,0,0,0,0
10,91,established posts,1106,1186,53,11,8,3,0,0,0,0,0,0,0,0,0,0,0,0
1,92,90,91,0,0,43,12,2,64,0,-1--1--1,|12||0-0-0,1|(1077,1229)|
1,93,3,29,0,0,43,0,2,64,0,-1--1--1,|12||0-0-0,1|(890,954)|
1,94,3,28,0,0,43,0,2,64,0,-1--1--1,|12||0-0-0,1|(722,848)|
10,95,motivated staff,960,810,46,11,8,3,0,0,0,0,0,0,0,0,0,0,0,0
10,96,staff motivation,847,692,48,11,8,131,0,0,0,0,0,0,0,0,0,0,0,0
1,97,3,95,0,0,43,12,2,64,0,-1--1--1,|12||0-0-0,1|(779,821)|
1,98,3,96,0,0,43,0,2,64,0,-1--1--1,|12||0-0-0,1|(734,761)|
10,99,essential surgeries at ch,1068,569,57,19,8,3,0,0,0,0,0,0,0,0,0,0,0,0
10,100,ch opportunities for training,886,524,62,19,8,3,0,0,0,0,0,0,0,0,0,0,0,0
1,101,99,100,0,0,45,0,2,64,0,-1--1--1,|12||0-0-0,1|(986,548)|
1,102,99,20,0,0,45,0,2,64,0,-1--1--1,|12||0-0-0,1|(1015,492)|
1,103,91,29,0,0,43,12,2,64,0,-1--1--1,|12||0-0-0,1|(1125,1138)|
10,104,evidence mentoring CE,757,47,44,19,8,3,0,0,0,0,0,0,0,0,0,0,0,0
10,105,moh support,731,282,40,11,8,3,0,0,0,0,0,0,0,0,0,0,0,0
1,106,104,105,0,0,43,0,2,64,0,-1--1--1,|12||0-0-0,1|(744,161)|
1,107,104,2,0,0,43,0,2,64,0,-1--1--1,|12||0-0-0,1|(510,-119)|
10,108,feedback from ch,1651,1025,55,11,8,3,0,0,0,0,0,0,0,0,0,0,0,0
1,109,108,29,1,0,43,0,2,64,0,-1--1--1,|12||0-0-0,1|(1404,1065)|
10,110,feedback on hc referrals,2103,1200,49,19,8,3,0,0,0,0,0,0,0,0,0,0,0,0
1,111,110,87,0,0,43,12,2,64,0,-1--1--1,|12||0-0-0,1|(1646,1321)|
10,112,hc staff motivation,2148,855,57,11,8,3,0,0,0,0,0,0,0,0,0,0,0,0
1,113,110,112,0,0,43,12,2,64,0,-1--1--1,|12||0-0-0,1|(2124,1031)|
1,114,6,7,1,0,43,14,2,64,0,-1--1--1,|12||0-0-0,1|(37,-296)|
10,115,going to school,501,556,48,11,8,3,0,0,0,0,0,0,0,0,0,0,0,0
1,116,115,4,0,0,43,0,2,64,0,-1--1--1,|12||0-0-0,1|(534,592)|
10,117,surgery budget hc,2560,629,56,11,8,3,0,0,0,0,0,0,0,0,0,0,0,0
1,118,18,117,0,0,45,0,2,64,0,-1--1--1,|12||0-0-0,1|(2530,676)|
1,119,29,95,0,0,43,12,2,64,0,-1--1--1,|12||0-0-0,1|(1061,949)|
10,120,quality of surgery,1551,924,54,11,8,3,0,0,0,0,0,0,0,0,0,0,0,0
1,121,29,120,0,0,43,12,2,64,0,-1--1--1,|12||0-0-0,1|(1339,1005)|
10,122,use of untrained staff,1623,969,50,19,8,3,0,0,0,0,0,0,0,0,0,0,0,0
1,123,29,122,1,0,45,0,2,64,0,-1--1--1,|12||0-0-0,1|(1403,1036)|
1,124,29,19,1,0,43,14,2,64,0,-1--1--1,|12||0-0-0,1|(1867,793)|
10,125,inappropriate referrals to ch,1783,770,44,19,8,3,0,0,0,0,0,0,0,0,0,0,0,0
1,126,125,79,1,0,43,13,2,64,0,-1--1--1,|12||0-0-0,1|(1732,545)|
10,127,workload ch,722,548,40,11,8,3,0,0,0,0,0,0,0,0,0,0,0,0
1,128,125,127,1,0,43,0,2,64,0,-1--1--1,|12||0-0-0,1|(1257,659)|
1,129,125,108,0,0,43,12,2,64,0,-1--1--1,|12||0-0-0,1|(1718,893)|
1,130,125,99,0,0,43,0,2,64,0,-1--1--1,|12||0-0-0,1|(1438,673)|
10,131,inclusion of surgery in pimm,970,1207,61,19,8,3,0,0,0,0,0,0,0,0,0,0,0,0
1,132,131,29,0,0,43,0,2,64,0,-1--1--1,|12||0-0-0,1|(1060,1141)|
1,133,59,19,0,0,43,14,2,64,0,-1--1--1,|12||0-0-0,1|(1718,365)|
10,134,insurance coverage,2212,556,60,11,8,3,0,0,0,0,0,0,0,0,0,0,0,0
10,135,insurance reimbursements,2046,526,50,19,8,3,0,0,0,0,0,0,0,0,0,0,0,0
1,136,134,135,0,0,43,0,2,64,0,-1--1--1,|12||0-0-0,1|(2130,541)|
10,137,"intra-district wa group",1940,1074,50,19,8,3,0,0,0,0,0,0,0,0,0,0,0,0
10,138,opportunities to exchange experience,1633,1163,66,19,8,3,0,0,0,0,0,0,0,0,0,0,0,0
1,139,137,112,0,0,43,12,2,64,0,-1--1--1,|12||0-0-0,1|(2041,966)|
1,140,137,138,0,0,43,12,2,64,0,-1--1--1,|12||0-0-0,1|(1802,1113)|
10,141,learning from emoc,-268,225,60,11,8,3,0,0,0,0,0,0,0,0,0,0,0,0
1,142,141,7,0,0,43,0,2,64,0,-1--1--1,|12||0-0-0,1|(-180,232)|
10,143,learning from wa experiences elsewhere,1860,1177,71,19,8,3,0,0,0,0,0,0,0,0,0,0,0,0
10,144,mentor motivation,1753,1248,56,11,8,3,0,0,0,0,0,0,0,0,0,0,0,0
1,145,143,144,0,0,43,0,2,64,0,-1--1--1,|12||0-0-0,1|(1806,1212)|
10,146,list of recognized mentors,262,4,54,19,8,3,0,0,0,0,0,0,0,0,0,0,0,0
1,147,146,7,0,0,43,0,2,64,0,-1--1--1,|12||0-0-0,1|(88,123)|
1,148,146,36,0,0,43,0,2,64,0,-1--1--1,|12||0-0-0,1|(235,87)|
10,149,maintenance,1845,246,39,11,8,3,0,0,0,0,0,0,0,0,0,0,0,0
1,150,149,59,0,0,43,12,2,64,0,-1--1--1,|12||0-0-0,1|(1740,247)|
10,151,mentee continuity,394,587,54,11,8,3,0,0,0,0,0,0,0,0,0,0,0,0
1,152,151,7,0,0,43,12,2,64,0,-1--1--1,|12||0-0-0,1|(162,419)|
1,153,4,151,0,0,45,0,2,64,0,-1--1--1,|12||0-0-0,1|(493,614)|
10,154,provincial wa usage,1297,1203,43,19,8,3,0,0,0,0,0,0,0,0,0,0,0,0
10,155,mentee wa motivation,1386,1267,35,19,8,3,0,0,0,0,0,0,0,0,0,0,0,0
1,156,144,154,0,0,43,0,2,64,0,-1--1--1,|12||0-0-0,1|(1525,1225)|
1,157,155,154,0,0,43,0,2,64,0,-1--1--1,|12||0-0-0,1|(1347,1239)|
1,158,144,27,0,0,45,0,2,64,0,-1--1--1,|12||0-0-0,1|(1678,1257)|
10,159,mentor retention,462,148,51,11,8,3,0,0,0,0,0,0,0,0,0,0,0,0
1,160,159,39,0,0,43,0,2,64,0,-1--1--1,|12||0-0-0,1|(413,162)|
10,161,"mentoring faculty (w/ zonal focal points)",201,-82,67,19,8,3,0,0,0,0,0,0,0,0,0,0,0,0
10,162,"planning/monitoring/accounting",88,7,40,30,8,3,0,0,0,0,0,0,0,0,0,0,0,0
1,163,161,146,0,0,43,0,2,64,0,-1--1--1,|12||0-0-0,1|(226,-45)|
1,164,161,162,0,0,43,0,2,64,0,-1--1--1,|12||0-0-0,1|(157,-48)|
1,165,161,2,0,0,43,0,2,64,0,-1--1--1,|12||0-0-0,1|(224,-181)|
1,166,43,7,0,0,43,0,2,64,0,-1--1--1,|12||0-0-0,1|(291,226)|
10,167,"mngmnt information system w/ clear surgical indicators",877,113,86,19,8,3,0,0,0,0,0,0,0,0,0,0,0,0
1,168,167,85,0,0,43,0,2,64,0,-1--1--1,|12||0-0-0,1|(969,75)|
10,169,moderator effectiveness,1185,1293,41,19,8,3,0,0,0,0,0,0,0,0,0,0,0,0
1,170,169,155,0,0,43,0,2,64,0,-1--1--1,|12||0-0-0,1|(1281,1280)|
10,171,moderator has influence,1167,1382,46,19,8,3,0,0,0,0,0,0,0,0,0,0,0,0
10,172,moderator has time,1281,1358,46,19,8,3,0,0,0,0,0,0,0,0,0,0,0,0
1,173,171,169,0,0,43,0,2,64,0,-1--1--1,|12||0-0-0,1|(1174,1344)|
1,174,172,169,0,0,43,0,2,64,0,-1--1--1,|12||0-0-0,1|(1238,1329)|
10,175,award for being active wa mentor,1084,1332,55,19,8,3,0,0,0,0,0,0,0,0,0,0,0,0
1,176,169,175,0,0,43,0,2,64,0,-1--1--1,|12||0-0-0,1|(1144,1307)|
1,177,169,26,0,0,43,0,2,64,0,-1--1--1,|12||0-0-0,1|(1298,1301)|
1,178,105,167,0,0,43,0,2,64,0,-1--1--1,|12||0-0-0,1|(795,206)|
1,179,105,7,0,0,43,0,2,64,0,-1--1--1,|12||0-0-0,1|(339,263)|
10,180,staff working hard,1068,684,57,11,8,3,0,0,0,0,0,0,0,0,0,0,0,0
1,181,95,180,0,0,43,12,2,64,0,-1--1--1,|12||0-0-0,1|(1007,753)|
1,182,39,43,0,0,43,0,2,64,0,-1--1--1,|12||0-0-0,1|(485,200)|
10,183,"ongoing support of mentors; keeping the focus",567,112,66,28,8,3,0,0,0,0,0,0,0,0,0,0,0,0
1,184,183,159,0,0,43,0,2,64,0,-1--1--1,|12||0-0-0,1|(503,132)|
1,185,138,29,1,0,43,12,2,64,0,-1--1--1,|12||0-0-0,1|(1374,1164)|
10,186,opportunities to practice,746,1068,50,19,8,3,0,0,0,0,0,0,0,0,0,0,0,0
1,187,186,29,0,0,43,13,2,64,0,-1--1--1,|12||0-0-0,1|(954,1071)|
10,188,organized schedule,964,202,59,11,8,3,0,0,0,0,0,0,0,0,0,0,0,0
1,189,188,54,0,0,43,0,2,64,0,-1--1--1,|12||0-0-0,1|(1006,228)|
10,190,partnerships,701,-449,39,11,8,3,0,0,0,0,0,0,0,0,0,0,0,0
1,191,190,6,0,0,43,0,2,64,0,-1--1--1,|12||0-0-0,1|(551,-481)|
1,192,190,50,0,0,43,0,2,64,0,-1--1--1,|12||0-0-0,1|(935,-403)|
1,193,56,19,0,0,43,14,2,64,0,-1--1--1,|12||0-0-0,1|(1524,437)|
1,194,56,85,0,0,43,0,2,64,0,-1--1--1,|12||0-0-0,1|(1157,224)|
10,195,patients presenting at hc,2565,941,50,19,8,3,0,0,0,0,0,0,0,0,0,0,0,0
1,196,195,16,0,0,43,0,2,64,0,-1--1--1,|12||0-0-0,1|(2518,869)|
1,197,162,30,0,0,43,0,2,64,0,-1--1--1,|12||0-0-0,1|(82,39)|
1,198,162,46,0,0,43,0,2,64,0,-1--1--1,|12||0-0-0,1|(70,-39)|
1,199,162,7,0,0,43,0,2,64,0,-1--1--1,|12||0-0-0,1|(-1,128)|
10,200,possibilities for mentees becoming mentors for hc,38,1041,79,19,8,3,0,0,0,0,0,0,0,0,0,0,0,0
1,201,200,87,0,0,43,0,2,64,0,-1--1--1,|12||0-0-0,1|(600,1243)|
10,202,power availability,1435,173,55,11,8,3,0,0,0,0,0,0,0,0,0,0,0,0
1,203,202,59,0,0,43,0,2,64,0,-1--1--1,|12||0-0-0,1|(1506,205)|
1,204,49,75,0,0,45,0,2,64,0,-1--1--1,|12||0-0-0,1|(1481,-46)|
1,205,49,50,0,0,43,12,2,64,0,-1--1--1,|12||0-0-0,1|(1406,-225)|
1,206,50,75,0,0,45,0,2,64,0,-1--1--1,|12||0-0-0,1|(1268,-174)|
10,207,supplies in stock,2030,-194,52,11,8,3,0,0,0,0,0,0,0,0,0,0,0,0
1,208,50,207,1,0,43,13,2,64,0,-1--1--1,|12||0-0-0,1|(1594,-371)|
10,209,professional associations support for mentoring,441,-63,78,19,8,3,0,0,0,0,0,0,0,0,0,0,0,0
1,210,209,2,0,0,43,0,2,64,0,-1--1--1,|12||0-0-0,1|(350,-173)|
1,211,209,8,0,0,43,0,2,64,0,-1--1--1,|12||0-0-0,1|(409,-10)|
10,212,protocols,1364,927,31,11,8,3,0,0,0,0,0,0,0,0,0,0,0,0
1,213,212,120,0,0,43,12,2,64,0,-1--1--1,|12||0-0-0,1|(1437,925)|
1,214,212,29,0,0,43,0,2,64,0,-1--1--1,|12||0-0-0,1|(1263,997)|
1,215,154,29,0,0,43,0,2,64,0,-1--1--1,|12||0-0-0,1|(1225,1140)|
1,216,154,138,1,0,43,0,2,64,0,-1--1--1,|12||0-0-0,1|(1459,1200)|
10,217,"public confidence/satisfaction",1483,352,71,19,8,3,0,0,0,0,0,0,0,0,0,0,0,0
1,218,217,58,0,0,43,12,2,64,0,-1--1--1,|12||0-0-0,1|(1469,301)|
1,219,217,56,0,0,43,12,2,64,0,-1--1--1,|12||0-0-0,1|(1360,372)|
10,220,complications,1657,834,43,11,8,3,0,0,0,0,0,0,0,0,0,0,0,0
1,221,120,220,0,0,45,0,2,64,0,-1--1--1,|12||0-0-0,1|(1598,883)|
1,222,120,34,0,0,43,13,2,64,0,-1--1--1,|12||0-0-0,1|(1582,634)|
1,223,120,217,0,0,43,0,2,64,0,-1--1--1,|12||0-0-0,1|(1518,648)|
1,224,86,2,1,0,0,0,2,64,0,-1--1--1,|12||0-0-0,1|(606,-196)|
1,225,70,75,0,0,43,0,2,64,0,-1--1--1,|12||0-0-0,1|(1386,406)|
1,226,70,29,0,0,43,12,2,64,0,-1--1--1,|12||0-0-0,1|(1288,932)|
1,227,70,19,1,0,43,12,2,64,0,-1--1--1,|12||0-0-0,1|(1623,642)|
1,228,57,56,0,0,45,0,2,64,0,-1--1--1,|12||0-0-0,1|(1071,359)|
1,229,57,127,0,0,43,0,2,64,0,-1--1--1,|12||0-0-0,1|(827,432)|
10,230,specialized surgeons,1928,335,35,19,8,3,0,0,0,0,0,0,0,0,0,0,0,0
1,231,230,19,0,0,43,0,2,64,0,-1--1--1,|12||0-0-0,1|(1882,408)|
10,232,training opportunities at ch,1112,500,59,19,8,3,0,0,0,0,0,0,0,0,0,0,0,0
1,233,20,232,0,0,43,0,2,64,0,-1--1--1,|12||0-0-0,1|(1027,448)|
10,234,"staff burn-out",1170,788,43,11,8,3,0,0,0,0,0,0,0,0,0,0,0,0
1,235,234,120,0,0,45,0,2,64,0,-1--1--1,|12||0-0-0,1|(1353,853)|
1,236,234,29,0,0,45,12,2,64,0,-1--1--1,|12||0-0-0,1|(1161,923)|
1,237,96,95,0,0,43,0,2,64,0,-1--1--1,|12||0-0-0,1|(898,745)|
1,238,96,234,0,0,45,0,2,64,0,-1--1--1,|12||0-0-0,1|(1001,737)|
1,239,180,19,0,0,43,12,2,64,0,-1--1--1,|12||0-0-0,1|(1442,587)|
10,240,supplies needed,1904,-153,50,11,8,3,0,0,0,0,0,0,0,0,0,0,0,0
1,241,207,240,0,0,45,0,2,64,0,-1--1--1,|12||0-0-0,1|(1973,-175)|
1,242,207,19,0,0,43,14,2,64,0,-1--1--1,|12||0-0-0,1|(1935,135)|
1,243,240,71,0,0,43,0,2,64,0,-1--1--1,|12||0-0-0,1|(1882,-178)|
10,244,supplies used,1175,-446,42,11,8,3,0,0,0,0,0,0,0,0,0,0,0,0
1,245,244,207,1,0,45,14,2,64,0,-1--1--1,|12||0-0-0,1|(1663,-442)|
1,246,38,80,0,0,45,0,2,64,0,-1--1--1,|12||0-0-0,1|(1755,163)|
1,247,38,59,0,0,43,12,2,64,0,-1--1--1,|12||0-0-0,1|(1741,196)|
1,248,38,149,0,0,43,12,2,64,0,-1--1--1,|12||0-0-0,1|(1841,192)|
1,249,38,49,0,0,43,12,2,64,0,-1--1--1,|12||0-0-0,1|(1735,36)|
1,250,38,50,1,0,43,13,2,64,0,-1--1--1,|12||0-0-0,1|(1626,-207)|
10,251,"vehicle maintenance+fuel",2341,392,55,19,8,3,0,0,0,0,0,0,0,0,0,0,0,0
1,252,38,251,0,0,43,0,2,64,0,-1--1--1,|12||0-0-0,1|(2075,267)|
1,253,38,15,0,0,43,0,2,64,0,-1--1--1,|12||0-0-0,1|(2165,231)|
1,254,251,17,0,0,43,0,2,64,0,-1--1--1,|12||0-0-0,1|(2304,603)|
1,255,7,3,0,0,43,0,2,64,0,-1--1--1,|12||0-0-0,1|(258,528)|
1,256,7,29,1,0,43,14,2,64,0,-1--1--1,|12||0-0-0,1|(509,1103)|
1,257,7,186,0,0,43,12,2,64,0,-1--1--1,|12||0-0-0,1|(320,645)|
1,258,7,200,1,0,43,0,2,64,0,-1--1--1,|12||0-0-0,1|(-81,636)|
1,259,7,96,0,0,43,0,2,64,0,-1--1--1,|12||0-0-0,1|(374,464)|
1,260,7,244,1,0,43,0,2,64,0,-1--1--1,|12||0-0-0,1|(51,-409)|
1,261,7,127,0,0,45,0,2,64,0,-1--1--1,|12||0-0-0,1|(312,393)|
10,262,waiting list dh,-205,183,43,11,8,3,0,0,0,0,0,0,0,0,0,0,0,0
1,263,7,262,0,0,45,0,2,64,0,-1--1--1,|12||0-0-0,1|(-137,216)|
10,264,surgical performance review meetings,1838,1025,66,19,8,3,0,0,0,0,0,0,0,0,0,0,0,0
1,265,264,138,0,0,43,12,2,64,0,-1--1--1,|12||0-0-0,1|(1742,1089)|
1,266,55,7,0,0,43,0,2,64,0,-1--1--1,|12||0-0-0,1|(-129,171)|
1,267,8,7,0,0,43,0,2,64,0,-1--1--1,|12||0-0-0,1|(151,142)|
10,268,training new mentors,360,120,39,19,8,3,0,0,0,0,0,0,0,0,0,0,0,0
1,269,268,39,0,0,43,0,2,64,0,-1--1--1,|12||0-0-0,1|(346,148)|
10,270,specialists at ch,1278,535,49,11,8,3,0,0,0,0,0,0,0,0,0,0,0,0
1,271,232,270,0,0,43,0,2,64,0,-1--1--1,|12||0-0-0,1|(1193,516)|
10,272,"training staff (esp. ana)",1193,1217,56,19,8,3,0,0,0,0,0,0,0,0,0,0,0,0
1,273,272,29,0,0,43,0,2,64,0,-1--1--1,|12||0-0-0,1|(1173,1149)|
10,274,transfers,402,541,28,11,8,3,0,0,0,0,0,0,0,0,0,0,0,0
1,275,274,4,0,0,43,0,2,64,0,-1--1--1,|12||0-0-0,1|(483,586)|
10,276,transfusion services,1936,387,34,19,8,3,0,0,0,0,0,0,0,0,0,0,0,0
1,277,276,19,0,0,43,0,2,64,0,-1--1--1,|12||0-0-0,1|(1886,435)|
1,278,17,16,1,0,43,13,2,64,0,-1--1--1,|12||0-0-0,1|(2349,838)|
1,279,17,56,0,0,43,0,2,64,0,-1--1--1,|12||0-0-0,1|(1756,609)|
1,280,37,56,0,0,45,12,2,64,0,-1--1--1,|12||0-0-0,1|(1271,328)|
1,281,37,85,0,0,43,0,2,64,0,-1--1--1,|12||0-0-0,1|(1194,165)|
1,282,122,125,0,0,43,0,2,64,0,-1--1--1,|12||0-0-0,1|(1698,874)|
1,283,19,24,0,0,43,0,2,64,0,-1--1--1,|12||0-0-0,1|(1545,476)|
1,284,19,34,0,0,43,14,2,64,0,-1--1--1,|12||0-0-0,1|(1734,412)|
1,285,19,220,0,0,45,0,2,64,0,-1--1--1,|12||0-0-0,1|(1749,653)|
1,286,19,112,0,0,43,12,2,64,0,-1--1--1,|12||0-0-0,1|(1985,664)|
1,287,19,125,0,0,45,14,2,64,0,-1--1--1,|12||0-0-0,1|(1811,613)|
1,288,19,135,0,0,43,0,2,64,0,-1--1--1,|12||0-0-0,1|(1937,504)|
10,289,"kitchen/cleaning/maintenance costs",2057,454,91,19,8,3,0,0,0,0,0,0,0,0,0,0,0,0
1,290,19,289,0,0,43,0,2,64,0,-1--1--1,|12||0-0-0,1|(1922,473)|
1,291,19,217,0,0,43,12,2,64,0,-1--1--1,|12||0-0-0,1|(1677,426)|
1,292,19,186,0,0,43,13,2,64,0,-1--1--1,|12||0-0-0,1|(1306,768)|
1,293,19,120,1,0,45,13,2,64,0,-1--1--1,|12||0-0-0,1|(1698,697)|
1,294,19,96,0,0,43,12,2,64,0,-1--1--1,|12||0-0-0,1|(1347,587)|
1,295,19,244,1,0,43,14,2,64,0,-1--1--1,|12||0-0-0,1|(2124,-109)|
10,296,workload,1187,702,31,11,8,3,0,0,0,0,0,0,0,0,0,0,0,0
1,297,19,296,0,0,43,14,2,64,0,-1--1--1,|12||0-0-0,1|(1519,590)|
1,298,27,155,0,0,45,0,2,64,0,-1--1--1,|12||0-0-0,1|(1485,1268)|
1,299,27,154,0,0,45,0,2,64,0,-1--1--1,|12||0-0-0,1|(1447,1236)|
1,300,127,20,0,0,45,0,2,64,0,-1--1--1,|12||0-0-0,1|(825,483)|
1,301,296,234,0,0,43,12,2,64,0,-1--1--1,|12||0-0-0,1|(1180,736)|
1,302,296,95,0,0,45,12,2,64,0,-1--1--1,|12||0-0-0,1|(1081,752)|
1,303,296,125,0,0,43,0,2,64,0,-1--1--1,|12||0-0-0,1|(1471,733)|
///---\\\
:L<%^E!@
9:Current
23:0
15:0,0,0,0,0,0
19:80,0
27:0,
34:0,
42:0
72:0
73:0
5:specialized surgeons
76:0
77:0
78:0
79:0
80:0
81:0
24:0
25:0
26:0
75:
43:
