# Supplementary material for: Policy options for surgical mentoring: Lessons from Zambia based on stakeholder consultation and systems science
Source: PLoS One. 2021 Sep 29;16(9):e0257597. doi: 10.1371/journal.pone.0257597 (PMC8480833; doi:10.1371/journal.pone.0257597)
Supplement: S1 Data — (ZIP) [file pone.0257597.s001.zip › Neat joint CLDs/ZambiaGMB_4.mdl]

{UTF-8}
mentor retention  = A FUNCTION OF( "ongoing support of mentors; keeping the focus")
	~	
	~		|

alligning with existing TSS  = A FUNCTION OF( evidence mentoring CE,"mentoring faculty (w/ zonal focal points)"\
		,professional associations support for mentoring,quarterly surgical mentoring review meetings in province\
		)
	~	
	~		|

allowances for accompanying patients  = A FUNCTION OF( surgery budget dh)
	~	
	~		|

appropriate referrals from hc  = A FUNCTION OF( diagnostic skills at hc,patients presenting at hc\
		,transport)
	~	
	~		|

appropriate referrals to ch  = A FUNCTION OF( volume surgery dh)
	~	
	~		|

moderator has influence  = A FUNCTION OF( )
	~	
	~		|

assigning cases to mentors  = A FUNCTION OF( moderator effectiveness)
	~	
	~		|

"attracting+retaining staff"  = A FUNCTION OF( employment conditions)
	~	
	~		|

availability transport  = A FUNCTION OF( "planning/monitoring/accounting")
	~	
	~		|

award for being active wa mentor  = A FUNCTION OF( moderator effectiveness)
	~	
	~		|

benefits to patients  = A FUNCTION OF( quality of surgery,volume surgery dh)
	~	
	~		|

opportunities to practice  = A FUNCTION OF( surgical mentoring,volume surgery dh)
	~	
	~		|

ch opportunities for training  = A FUNCTION OF( essential surgeries at ch)
	~	
	~		|

ch staff interested in mentoring  = A FUNCTION OF( list of recognized mentors)
	~	
	~		|

partnerships  = A FUNCTION OF( )
	~	
	~		|

clear schedule of visits  = A FUNCTION OF( "planning/monitoring/accounting")
	~	
	~		|

patients presenting at hc  = A FUNCTION OF( )
	~	
	~		|

"planning/monitoring/accounting"  = A FUNCTION OF( "mentoring faculty (w/ zonal focal points)"\
		)
	~	
	~		|

possibilities for mentees becoming mentors for hc  = A FUNCTION OF( surgical mentoring\
		)
	~	
	~		|

community awareness  = A FUNCTION OF( community sensitization,organized schedule)
	~	
	~		|

community participation  = A FUNCTION OF( "public confidence/satisfaction")
	~	
	~		|

procurement supplies  = A FUNCTION OF( cms performance,"data-based monitoring/planning for surgery"\
		,partnerships,private procurement,surgery budget dh)
	~	
	~		|

complications  = A FUNCTION OF( quality of surgery,volume surgery dh)
	~	
	~		|

protocols  = A FUNCTION OF( )
	~	
	~		|

"data-based monitoring/planning for surgery"  = A FUNCTION OF( supplies needed)
	~	
	~		|

"public confidence/satisfaction"  = A FUNCTION OF( quality of surgery,volume surgery dh\
		)
	~	
	~		|

quality of surgery  = A FUNCTION OF( HRM,protocols,"staff burn-out",volume surgery dh\
		)
	~	
	~		|

dh expenditure on referrals  = A FUNCTION OF( inappropriate referrals to ch)
	~	
	~		|

dh funds  = A FUNCTION OF( dh debts,private procurement,procurement supplies,scope of practice\
		)
	~	
	~		|

dh priority for surgery  = A FUNCTION OF( "mngmnt information system w/ clear surgical indicators"\
		,patients presenting,unmet need)
	~	
	~		|

dh spending other priorities  = A FUNCTION OF( dh expenditure on referrals,dh funds,surgery budget dh\
		)
	~	
	~		|

diagnostic skills at hc  = A FUNCTION OF( feedback on hc referrals,possibilities for mentees becoming mentors for hc\
		)
	~	
	~		|

district needs  = A FUNCTION OF( )
	~	
	~		|

employment conditions  = A FUNCTION OF( "acknowledgement/certification of mentees",surgical mentoring\
		)
	~	
	~		|

essential surgeries at ch  = A FUNCTION OF( inappropriate referrals to ch)
	~	
	~		|

established posts  = A FUNCTION OF( district needs)
	~	
	~		|

evidence mentoring CE  = A FUNCTION OF( )
	~	
	~		|

feedback from ch  = A FUNCTION OF( inappropriate referrals to ch)
	~	
	~		|

feedback on hc referrals  = A FUNCTION OF( )
	~	
	~		|

funding for mentoring  = A FUNCTION OF( alligning with existing TSS,partnerships)
	~	
	~		|

going to school  = A FUNCTION OF( )
	~	
	~		|

surgical mentoring  = A FUNCTION OF( alligning with existing TSS,availability transport\
		,clear schedule of visits,dh demand for mentoring,funding for mentoring,learning from emoc\
		,list of recognized mentors,mentee continuity,mentors that go on trips,moh support,\
		"planning/monitoring/accounting",teleconsultation,time for mentoring)
	~	
	~		|

hc staff motivation  = A FUNCTION OF( feedback on hc referrals,"intra-district wa group"\
		,volume surgery dh)
	~	
	~		|

HRM  = A FUNCTION OF( "attracting+retaining staff",employment conditions,established posts\
		,feedback from ch,inclusion of surgery in pimm,opportunities to exchange experience\
		,opportunities to practice,protocols,provincial wa usage,scope of practice,"staff burn-out"\
		,surgical mentoring,"training staff (esp. ana)")
	~	
	~		|

inappropriate referrals to ch  = A FUNCTION OF( use of untrained staff,volume surgery dh\
		,workload)
	~	
	~		|

inclusion of surgery in pimm  = A FUNCTION OF( )
	~	
	~		|

"infrastructure & equipment"  = A FUNCTION OF( community participation,dh funds,maintenance\
		,power availability,surgery budget dh)
	~	
	~		|

insurance coverage  = A FUNCTION OF( )
	~	
	~		|

insurance reimbursements  = A FUNCTION OF( insurance coverage,volume surgery dh)
	~	
	~		|

"intra-district wa group"  = A FUNCTION OF( )
	~	
	~		|

"kitchen/cleaning/maintenance costs"  = A FUNCTION OF( volume surgery dh)
	~	
	~		|

learning from emoc  = A FUNCTION OF( )
	~	
	~		|

learning from wa experiences elsewhere  = A FUNCTION OF( )
	~	
	~		|

list of recognized mentors  = A FUNCTION OF( "mentoring faculty (w/ zonal focal points)"\
		)
	~	
	~		|

maintenance  = A FUNCTION OF( surgery budget dh)
	~	
	~		|

mentee continuity  = A FUNCTION OF( mentee turnover)
	~	
	~		|

mentee turnover  = A FUNCTION OF( "acknowledgement/certification of mentees",going to school\
		,transfers)
	~	
	~		|

mentee wa motivation  = A FUNCTION OF( moderator effectiveness,wa response time)
	~	
	~		|

mentor motivation  = A FUNCTION OF( learning from wa experiences elsewhere)
	~	
	~		|

time for mentoring  = A FUNCTION OF( alligning with existing TSS,ch support for sending mentors\
		,professional associations support for mentoring)
	~	
	~		|

"mentoring faculty (w/ zonal focal points)"  = A FUNCTION OF( )
	~	
	~		|

mentors that go on trips  = A FUNCTION OF( ch support for sending mentors,number of available mentors\
		)
	~	
	~		|

"mngmnt information system w/ clear surgical indicators"  = A FUNCTION OF( moh support\
		)
	~	
	~		|

moderator effectiveness  = A FUNCTION OF( moderator has influence,moderator has time)
	~	
	~		|

staff motivation  = A FUNCTION OF( employment conditions,surgical mentoring,volume surgery dh\
		)
	~	
	~		|

moderator has time  = A FUNCTION OF( )
	~	
	~		|

moh support  = A FUNCTION OF( evidence mentoring CE)
	~	
	~		|

motivated staff  = A FUNCTION OF( employment conditions,HRM,staff motivation,workload\
		)
	~	
	~		|

number of available mentors  = A FUNCTION OF( ch staff interested in mentoring,mentor retention\
		,training new mentors)
	~	
	~		|

"ongoing support of mentors; keeping the focus"  = A FUNCTION OF( )
	~	
	~		|

opportunities to exchange experience  = A FUNCTION OF( "intra-district wa group",provincial wa usage\
		,surgical performance review meetings)
	~	
	~		|

waiting list dh  = A FUNCTION OF( surgical mentoring)
	~	
	~		|

organized schedule  = A FUNCTION OF( )
	~	
	~		|

workload ch  = A FUNCTION OF( inappropriate referrals to ch,"self-referrals to ch",surgical mentoring\
		)
	~	
	~		|

supplies in stock  = A FUNCTION OF( procurement supplies,supplies used)
	~	
	~		|

patients presenting  = A FUNCTION OF( community awareness,"public confidence/satisfaction"\
		,"self-referrals to ch",transport,unmet need)
	~	
	~		|

training opportunities at ch  = A FUNCTION OF( specialized surgery at ch)
	~	
	~		|

"training staff (esp. ana)"  = A FUNCTION OF( )
	~	
	~		|

transfers  = A FUNCTION OF( )
	~	
	~		|

power availability  = A FUNCTION OF( )
	~	
	~		|

private procurement  = A FUNCTION OF( cms performance,surgery budget dh)
	~	
	~		|

staff working hard  = A FUNCTION OF( motivated staff)
	~	
	~		|

professional associations support for mentoring  = A FUNCTION OF( )
	~	
	~		|

"vehicle maintenance+fuel"  = A FUNCTION OF( surgery budget dh)
	~	
	~		|

provincial wa usage  = A FUNCTION OF( mentee wa motivation,mentor motivation,wa response time\
		)
	~	
	~		|

wa response time  = A FUNCTION OF( assigning cases to mentors,mentor motivation)
	~	
	~		|

"staff burn-out"  = A FUNCTION OF( staff motivation,workload)
	~	
	~		|

quarterly surgical mentoring review meetings in province  = A FUNCTION OF( dh priority for surgery\
		)
	~	
	~		|

surgical performance review meetings  = A FUNCTION OF( )
	~	
	~		|

transport  = A FUNCTION OF( allowances for accompanying patients,"vehicle maintenance+fuel"\
		)
	~	
	~		|

specialists at ch  = A FUNCTION OF( training opportunities at ch)
	~	
	~		|

specialized surgeons  = A FUNCTION OF( )
	~	
	~		|

specialized surgery at ch  = A FUNCTION OF( appropriate referrals to ch,essential surgeries at ch\
		,workload ch)
	~	
	~		|

surgery budget hc  = A FUNCTION OF( hc costs of referrals)
	~	
	~		|

transfusion services  = A FUNCTION OF( )
	~	
	~		|

supplies used  = A FUNCTION OF( surgical mentoring,volume surgery dh)
	~	
	~		|

workload  = A FUNCTION OF( volume surgery dh)
	~	
	~		|

supplies needed  = A FUNCTION OF( supplies in stock)
	~	
	~		|

volume surgery dh  = A FUNCTION OF( appropriate referrals from hc,HRM,"infrastructure & equipment"\
		,patients presenting,scope of practice,specialized surgeons,staff working hard,supplies in stock\
		,transfusion services)
	~	
	~		|

use of untrained staff  = A FUNCTION OF( HRM)
	~	
	~		|

training new mentors  = A FUNCTION OF( )
	~	
	~		|

"acknowledgement/certification of mentees"  = A FUNCTION OF( )
	~	
	~		|

budget line for surgery  = A FUNCTION OF( )
	~	
	~		|

ch support for sending mentors  = A FUNCTION OF( alligning with existing TSS)
	~	
	~		|

cms performance  = A FUNCTION OF( )
	~	
	~		|

"common understanding of dh-appropriate surgery"  = A FUNCTION OF( )
	~	
	~		|

"communication (channels)"  = A FUNCTION OF( )
	~	
	~		|

community sensitization  = A FUNCTION OF( )
	~	
	~		|

cover from a specialist  = A FUNCTION OF( )
	~	
	~		|

dh debts  = A FUNCTION OF( )
	~	
	~		|

dh demand for mentoring  = A FUNCTION OF( )
	~	
	~		|

hc costs of referrals  = A FUNCTION OF( appropriate referrals from hc)
	~	
	~		|

overconfidence dh staff  = A FUNCTION OF( "common understanding of dh-appropriate surgery"\
		)
	~	
	~		|

scope of practice  = A FUNCTION OF( cover from a specialist)
	~	
	~		|

"self-referrals to ch"  = A FUNCTION OF( community awareness)
	~	
	~		|

surgery budget dh  = A FUNCTION OF( budget line for surgery,dh funds)
	~	
	~		|

teleconsultation  = A FUNCTION OF( "communication (channels)")
	~	
	~		|

unmet need  = A FUNCTION OF( benefits to patients)
	~	
	~		|

********************************************************
	.Control
********************************************************~
		Simulation Control Parameters
	|

FINAL TIME  = 100
	~	Month
	~	The final time for the simulation.
	|

INITIAL TIME  = 0
	~	Month
	~	The initial time for the simulation.
	|

SAVEPER  = 
        TIME STEP
	~	Month [0,?]
	~	The frequency with which output is stored.
	|

TIME STEP  = 1
	~	Month [0,?]
	~	The time step for the simulation.
	|

\\\---/// Sketch information - do not modify anything except names
V300  Do not put anything below this section - it will be ignored
*View 1
$192-192-192,0,Times New Roman|12||0-0-0|0-0-0|0-0-255|-1--1--1|-1--1--1|96,96,60,0
10,1,"acknowledgement/certification of mentees",995,878,100,25,8,131,0,0,0,0,0,0,0,0,0,0,0,0
10,2,alligning with existing TSS,642,-102,41,19,8,3,0,0,0,0,0,0,0,0,0,0,0,0
10,3,employment conditions,1012,1021,39,19,8,3,0,0,0,0,0,0,0,0,0,0,0,0
10,4,mentee turnover,969,829,51,11,8,3,0,0,0,0,0,0,0,0,0,0,0,0
10,5,ch support for sending mentors,1029,223,52,19,8,3,0,0,0,0,0,0,0,0,0,0,0,0
10,6,funding for mentoring,784,-326,34,19,8,3,0,0,0,0,0,0,0,0,0,0,0,0
10,7,surgical mentoring,306,433,56,11,8,3,0,0,0,0,0,0,0,0,0,0,0,0
10,8,time for mentoring,765,237,57,11,8,3,0,0,0,0,0,0,0,0,0,0,0,0
1,9,1,3,1,0,43,0,2,64,0,-1--1--1,|12||0-0-0,1|(1009,963)|
1,10,1,4,0,0,45,0,2,64,0,-1--1--1,|12||0-0-0,1|(981,852)|
1,11,2,5,0,0,43,0,2,64,0,-1--1--1,|12||0-0-0,1|(829,56)|
1,12,2,6,0,0,43,13,2,64,0,-1--1--1,|12||0-0-0,1|(707,-206)|
1,13,2,8,0,0,43,0,2,64,0,-1--1--1,|12||0-0-0,1|(702,64)|
1,14,2,7,1,0,43,12,2,64,0,-1--1--1,|12||0-0-0,1|(398,58)|
10,15,allowances for accompanying patients,2919,507,72,19,8,3,0,0,0,0,0,0,0,0,0,0,0,0
10,16,appropriate referrals from hc,2855,977,53,19,8,3,0,0,0,0,0,0,0,0,0,0,0,0
10,17,transport,2657,1010,29,11,8,3,0,0,0,0,0,0,0,0,0,0,0,0
10,18,hc costs of referrals,2894,910,35,19,8,3,0,0,0,0,0,0,0,0,0,0,0,0
10,19,volume surgery dh,2225,676,57,11,8,3,0,0,0,0,0,0,0,0,0,0,0,0
10,20,specialized surgery at ch,1354,567,41,19,8,3,0,0,0,0,0,0,0,0,0,0,0,0
1,21,15,17,0,0,43,0,2,64,0,-1--1--1,|12||0-0-0,1|(2789,756)|
1,22,16,18,0,0,43,0,2,64,0,-1--1--1,|12||0-0-0,1|(2870,949)|
1,23,16,19,0,0,43,13,2,64,0,-1--1--1,|12||0-0-0,1|(2540,826)|
10,24,appropriate referrals to ch,1634,657,32,19,8,131,0,0,0,0,0,0,0,0,0,0,0,0
1,25,24,20,0,0,43,0,2,64,0,-1--1--1,|12||0-0-0,1|(1505,615)|
10,26,assigning cases to mentors,1831,1502,56,19,8,3,0,0,0,0,0,0,0,0,0,0,0,0
10,27,wa response time,1981,1459,55,11,8,3,0,0,0,0,0,0,0,0,0,0,0,0
10,28,"attracting+retaining staff",1248,1063,60,19,8,3,0,0,0,0,0,0,0,0,0,0,0,0
10,29,HRM,1542,1266,20,11,8,3,0,0,0,0,0,0,0,0,0,0,0,0
10,30,availability transport,465,264,33,19,8,3,0,0,0,0,0,0,0,0,0,0,0,0
1,31,30,7,0,0,43,0,2,64,0,-1--1--1,|12||0-0-0,1|(386,347)|
1,32,26,27,0,0,45,0,2,64,0,-1--1--1,|12||0-0-0,1|(1907,1479)|
1,33,28,29,0,0,43,0,2,64,0,-1--1--1,|12||0-0-0,1|(1394,1164)|
10,34,benefits to patients,2008,516,58,11,8,3,0,0,0,0,0,0,0,0,0,0,0,0
10,35,budget line for surgery,2291,173,46,19,8,3,0,0,0,0,0,0,0,0,0,0,0,0
10,36,ch staff interested in mentoring,594,374,63,19,8,3,0,0,0,0,0,0,0,0,0,0,0,0
10,37,unmet need,1691,467,37,11,8,3,0,0,0,0,0,0,0,0,0,0,0,0
10,38,surgery budget dh,2230,346,56,11,8,3,0,0,0,0,0,0,0,0,0,0,0,0
10,39,number of available mentors,716,380,62,19,8,3,0,0,0,0,0,0,0,0,0,0,0,0
1,40,34,37,0,0,45,12,2,64,0,-1--1--1,|12||0-0-0,1|(1847,491)|
1,41,35,38,0,0,43,0,2,64,0,-1--1--1,|12||0-0-0,1|(2261,256)|
1,42,36,39,0,0,43,0,2,64,0,-1--1--1,|12||0-0-0,1|(648,376)|
10,43,mentors that go on trips,1036,401,49,19,8,3,0,0,0,0,0,0,0,0,0,0,0,0
1,44,5,43,0,0,43,0,2,64,0,-1--1--1,|12||0-0-0,1|(1031,305)|
1,45,5,8,0,0,43,0,2,64,0,-1--1--1,|12||0-0-0,1|(906,228)|
10,46,clear schedule of visits,442,105,54,19,8,3,0,0,0,0,0,0,0,0,0,0,0,0
1,47,46,7,0,0,43,0,2,64,0,-1--1--1,|12||0-0-0,1|(375,266)|
10,48,cms performance,1787,51,54,11,8,3,0,0,0,0,0,0,0,0,0,0,0,0
10,49,private procurement,2003,85,41,19,8,3,0,0,0,0,0,0,0,0,0,0,0,0
10,50,procurement supplies,1576,-164,41,19,8,3,0,0,0,0,0,0,0,0,0,0,0,0
10,51,"common understanding of dh-appropriate surgery",930,1746,82,19,8,3,0,0,0,0,0,0,0,0,0,0,0,0
10,52,overconfidence dh staff,1309,1750,49,19,8,131,0,0,0,0,0,0,0,0,0,0,0,0
10,53,"communication (channels)",136,178,48,19,8,3,0,0,0,0,0,0,0,0,0,0,0,0
10,54,community awareness,1464,461,35,19,8,3,0,0,0,0,0,0,0,0,0,0,0,0
10,55,teleconsultation,222,302,48,11,8,3,0,0,0,0,0,0,0,0,0,0,0,0
10,56,patients presenting,1624,584,58,11,8,3,0,0,0,0,0,0,0,0,0,0,0,0
10,57,"self-referrals to ch",1313,518,57,11,8,3,0,0,0,0,0,0,0,0,0,0,0,0
10,58,community participation,1841,425,40,19,8,3,0,0,0,0,0,0,0,0,0,0,0,0
10,59,"infrastructure & equipment",1999,442,50,19,8,3,0,0,0,0,0,0,0,0,0,0,0,0
10,60,community sensitization,1464,344,38,19,8,3,0,0,0,0,0,0,0,0,0,0,0,0
1,61,48,49,0,0,45,12,2,64,0,-1--1--1,|12||0-0-0,1|(1893,68)|
1,62,48,50,0,0,43,12,2,64,0,-1--1--1,|12||0-0-0,1|(1691,-46)|
1,63,51,52,0,0,45,0,2,64,0,-1--1--1,|12||0-0-0,1|(1129,1747)|
1,64,53,55,0,0,43,0,2,64,0,-1--1--1,|12||0-0-0,1|(178,239)|
1,65,54,56,0,0,43,14,2,64,0,-1--1--1,|12||0-0-0,1|(1540,520)|
1,66,54,57,0,0,45,0,2,64,0,-1--1--1,|12||0-0-0,1|(1392,488)|
1,67,58,59,0,0,43,12,2,64,0,-1--1--1,|12||0-0-0,1|(1906,431)|
1,68,60,54,0,0,43,13,2,64,0,-1--1--1,|12||0-0-0,1|(1464,393)|
10,69,cover from a specialist,1872,1043,41,19,8,131,0,0,0,0,0,0,0,0,0,0,0,0
10,70,scope of practice,1835,964,51,17,8,131,0,0,0,0,0,0,0,0,0,0,0,0
10,71,"data-based monitoring/planning for surgery",2226,-42,72,28,8,3,0,0,0,0,0,0,0,0,0,0,0,0
1,72,69,70,0,0,43,0,2,64,0,-1--1--1,|12||0-0-0,1|(1856,1008)|
1,73,71,50,1,0,43,0,2,64,0,-1--1--1,|12||0-0-0,1|(1908,-165)|
10,74,dh debts,1589,137,28,11,8,3,0,0,0,0,0,0,0,0,0,0,0,0
10,75,dh funds,1744,200,28,11,8,3,0,0,0,0,0,0,0,0,0,0,0,0
10,76,dh demand for mentoring,146,512,47,19,8,3,0,0,0,0,0,0,0,0,0,0,0,0
1,77,76,7,0,0,43,0,2,64,0,-1--1--1,|12||0-0-0,1|(228,471)|
1,78,74,75,0,0,45,0,2,64,0,-1--1--1,|12||0-0-0,1|(1659,166)|
10,79,dh expenditure on referrals,1692,314,57,19,8,3,0,0,0,0,0,0,0,0,0,0,0,0
10,80,dh spending other priorities,2046,363,57,19,8,3,0,0,0,0,0,0,0,0,0,0,0,0
1,81,79,80,0,0,45,0,2,64,0,-1--1--1,|12||0-0-0,1|(1861,337)|
1,82,75,80,0,0,43,0,2,64,0,-1--1--1,|12||0-0-0,1|(1880,274)|
1,83,75,59,0,0,43,0,2,64,0,-1--1--1,|12||0-0-0,1|(1861,312)|
1,84,75,38,0,0,43,12,2,64,0,-1--1--1,|12||0-0-0,1|(1974,269)|
10,85,dh priority for surgery,1462,225,44,19,8,3,0,0,0,0,0,0,0,0,0,0,0,0
10,86,quarterly surgical mentoring review meetings in province,1127,159,87,19,8,3,0,0,0,0,0,0,0,0,0,0,0,0
10,87,diagnostic skills at hc,1564,1639,49,19,8,3,0,0,0,0,0,0,0,0,0,0,0,0
1,88,85,86,0,0,43,0,2,64,0,-1--1--1,|12||0-0-0,1|(1322,199)|
1,89,87,16,1,0,43,13,2,64,0,-1--1--1,|12||0-0-0,1|(2406,1512)|
10,90,district needs,1449,1448,42,11,8,3,0,0,0,0,0,0,0,0,0,0,0,0
10,91,established posts,1496,1376,53,11,8,3,0,0,0,0,0,0,0,0,0,0,0,0
1,92,90,91,0,0,43,12,2,64,0,-1--1--1,|12||0-0-0,1|(1467,1419)|
1,93,3,29,0,0,43,0,2,64,0,-1--1--1,|12||0-0-0,1|(1280,1144)|
1,94,3,28,0,0,43,0,2,64,0,-1--1--1,|12||0-0-0,1|(1112,1038)|
10,95,motivated staff,1350,1000,46,11,8,3,0,0,0,0,0,0,0,0,0,0,0,0
10,96,staff motivation,1237,882,48,11,8,131,0,0,0,0,0,0,0,0,0,0,0,0
1,97,3,95,0,0,43,12,2,64,0,-1--1--1,|12||0-0-0,1|(1169,1011)|
1,98,3,96,0,0,43,0,2,64,0,-1--1--1,|12||0-0-0,1|(1124,951)|
10,99,essential surgeries at ch,1395,746,57,19,8,3,0,0,0,0,0,0,0,0,0,0,0,0
10,100,ch opportunities for training,1236,726,62,19,8,3,0,0,0,0,0,0,0,0,0,0,0,0
1,101,99,100,0,0,45,0,2,64,0,-1--1--1,|12||0-0-0,1|(1325,737)|
1,102,99,20,0,0,45,0,2,64,0,-1--1--1,|12||0-0-0,1|(1376,663)|
1,103,91,29,0,0,43,12,2,64,0,-1--1--1,|12||0-0-0,1|(1515,1328)|
10,104,evidence mentoring CE,1147,237,44,19,8,3,0,0,0,0,0,0,0,0,0,0,0,0
10,105,moh support,1121,472,40,11,8,3,0,0,0,0,0,0,0,0,0,0,0,0
1,106,104,105,0,0,43,0,2,64,0,-1--1--1,|12||0-0-0,1|(1134,351)|
1,107,104,2,0,0,43,0,2,64,0,-1--1--1,|12||0-0-0,1|(900,71)|
10,108,feedback from ch,1748,886,55,11,8,3,0,0,0,0,0,0,0,0,0,0,0,0
1,109,108,29,1,0,43,0,2,64,0,-1--1--1,|12||0-0-0,1|(1656,1080)|
10,110,feedback on hc referrals,2493,1390,49,19,8,3,0,0,0,0,0,0,0,0,0,0,0,0
1,111,110,87,0,0,43,12,2,64,0,-1--1--1,|12||0-0-0,1|(2036,1511)|
10,112,hc staff motivation,2538,1045,57,11,8,3,0,0,0,0,0,0,0,0,0,0,0,0
1,113,110,112,0,0,43,12,2,64,0,-1--1--1,|12||0-0-0,1|(2514,1221)|
1,114,6,7,1,0,43,14,2,64,0,-1--1--1,|12||0-0-0,1|(427,-106)|
10,115,going to school,891,746,48,11,8,3,0,0,0,0,0,0,0,0,0,0,0,0
1,116,115,4,0,0,43,0,2,64,0,-1--1--1,|12||0-0-0,1|(924,782)|
10,117,surgery budget hc,2950,819,56,11,8,3,0,0,0,0,0,0,0,0,0,0,0,0
1,118,18,117,0,0,45,0,2,64,0,-1--1--1,|12||0-0-0,1|(2920,866)|
1,119,29,95,0,0,43,12,2,64,0,-1--1--1,|12||0-0-0,1|(1451,1139)|
10,120,quality of surgery,1941,1114,54,11,8,3,0,0,0,0,0,0,0,0,0,0,0,0
1,121,29,120,0,0,43,12,2,64,0,-1--1--1,|12||0-0-0,1|(1729,1195)|
10,122,use of untrained staff,1665,911,50,19,8,3,0,0,0,0,0,0,0,0,0,0,0,0
1,123,29,122,1,0,45,0,2,64,0,-1--1--1,|12||0-0-0,1|(1616,1083)|
1,124,29,19,1,0,43,14,2,64,0,-1--1--1,|12||0-0-0,1|(2257,983)|
10,125,inappropriate referrals to ch,1678,743,44,19,8,3,0,0,0,0,0,0,0,0,0,0,0,0
1,126,125,79,1,0,43,13,2,64,0,-1--1--1,|12||0-0-0,1|(1769,554)|
10,127,workload ch,1112,738,40,11,8,3,0,0,0,0,0,0,0,0,0,0,0,0
1,128,125,127,1,0,43,0,2,64,0,-1--1--1,|12||0-0-0,1|(1511,791)|
1,129,125,108,0,0,43,12,2,64,0,-1--1--1,|12||0-0-0,1|(1710,810)|
1,130,125,99,0,0,43,0,2,64,0,-1--1--1,|12||0-0-0,1|(1549,743)|
10,131,inclusion of surgery in pimm,1360,1397,61,19,8,3,0,0,0,0,0,0,0,0,0,0,0,0
1,132,131,29,0,0,43,0,2,64,0,-1--1--1,|12||0-0-0,1|(1450,1331)|
1,133,59,19,0,0,43,14,2,64,0,-1--1--1,|12||0-0-0,1|(2108,555)|
10,134,insurance coverage,2602,746,60,11,8,3,0,0,0,0,0,0,0,0,0,0,0,0
10,135,insurance reimbursements,2436,716,50,19,8,3,0,0,0,0,0,0,0,0,0,0,0,0
1,136,134,135,0,0,43,0,2,64,0,-1--1--1,|12||0-0-0,1|(2520,731)|
10,137,"intra-district wa group",2330,1264,50,19,8,3,0,0,0,0,0,0,0,0,0,0,0,0
10,138,opportunities to exchange experience,2023,1353,66,19,8,3,0,0,0,0,0,0,0,0,0,0,0,0
1,139,137,112,0,0,43,12,2,64,0,-1--1--1,|12||0-0-0,1|(2431,1156)|
1,140,137,138,0,0,43,12,2,64,0,-1--1--1,|12||0-0-0,1|(2192,1303)|
10,141,learning from emoc,122,415,60,11,8,3,0,0,0,0,0,0,0,0,0,0,0,0
1,142,141,7,0,0,43,0,2,64,0,-1--1--1,|12||0-0-0,1|(210,422)|
10,143,learning from wa experiences elsewhere,2250,1367,71,19,8,3,0,0,0,0,0,0,0,0,0,0,0,0
10,144,mentor motivation,2143,1438,56,11,8,3,0,0,0,0,0,0,0,0,0,0,0,0
1,145,143,144,0,0,43,0,2,64,0,-1--1--1,|12||0-0-0,1|(2196,1402)|
10,146,list of recognized mentors,652,194,54,19,8,3,0,0,0,0,0,0,0,0,0,0,0,0
1,147,146,7,0,0,43,0,2,64,0,-1--1--1,|12||0-0-0,1|(478,313)|
1,148,146,36,0,0,43,0,2,64,0,-1--1--1,|12||0-0-0,1|(625,277)|
10,149,maintenance,2235,436,39,11,8,3,0,0,0,0,0,0,0,0,0,0,0,0
1,150,149,59,0,0,43,12,2,64,0,-1--1--1,|12||0-0-0,1|(2130,437)|
10,151,mentee continuity,784,777,54,11,8,3,0,0,0,0,0,0,0,0,0,0,0,0
1,152,151,7,0,0,43,12,2,64,0,-1--1--1,|12||0-0-0,1|(552,609)|
1,153,4,151,0,0,45,0,2,64,0,-1--1--1,|12||0-0-0,1|(883,804)|
10,154,provincial wa usage,1687,1393,43,19,8,3,0,0,0,0,0,0,0,0,0,0,0,0
10,155,mentee wa motivation,1776,1457,35,19,8,3,0,0,0,0,0,0,0,0,0,0,0,0
1,156,144,154,0,0,43,0,2,64,0,-1--1--1,|12||0-0-0,1|(1915,1415)|
1,157,155,154,0,0,43,0,2,64,0,-1--1--1,|12||0-0-0,1|(1737,1429)|
1,158,144,27,0,0,45,0,2,64,0,-1--1--1,|12||0-0-0,1|(2068,1447)|
10,159,mentor retention,852,338,51,11,8,3,0,0,0,0,0,0,0,0,0,0,0,0
1,160,159,39,0,0,43,0,2,64,0,-1--1--1,|12||0-0-0,1|(803,352)|
10,161,"mentoring faculty (w/ zonal focal points)",591,108,67,19,8,3,0,0,0,0,0,0,0,0,0,0,0,0
10,162,"planning/monitoring/accounting",478,197,40,30,8,3,0,0,0,0,0,0,0,0,0,0,0,0
1,163,161,146,0,0,43,0,2,64,0,-1--1--1,|12||0-0-0,1|(616,145)|
1,164,161,162,0,0,43,0,2,64,0,-1--1--1,|12||0-0-0,1|(547,142)|
1,165,161,2,0,0,43,0,2,64,0,-1--1--1,|12||0-0-0,1|(614,9)|
1,166,43,7,0,0,43,0,2,64,0,-1--1--1,|12||0-0-0,1|(681,416)|
10,167,"mngmnt information system w/ clear surgical indicators",1267,303,86,19,8,3,0,0,0,0,0,0,0,0,0,0,0,0
1,168,167,85,0,0,43,0,2,64,0,-1--1--1,|12||0-0-0,1|(1359,265)|
10,169,moderator effectiveness,1575,1483,41,19,8,3,0,0,0,0,0,0,0,0,0,0,0,0
1,170,169,155,0,0,43,0,2,64,0,-1--1--1,|12||0-0-0,1|(1671,1470)|
10,171,moderator has influence,1557,1572,46,19,8,3,0,0,0,0,0,0,0,0,0,0,0,0
10,172,moderator has time,1671,1548,46,19,8,3,0,0,0,0,0,0,0,0,0,0,0,0
1,173,171,169,0,0,43,0,2,64,0,-1--1--1,|12||0-0-0,1|(1564,1534)|
1,174,172,169,0,0,43,0,2,64,0,-1--1--1,|12||0-0-0,1|(1628,1519)|
10,175,award for being active wa mentor,1474,1522,55,19,8,3,0,0,0,0,0,0,0,0,0,0,0,0
1,176,169,175,0,0,43,0,2,64,0,-1--1--1,|12||0-0-0,1|(1534,1497)|
1,177,169,26,0,0,43,0,2,64,0,-1--1--1,|12||0-0-0,1|(1688,1491)|
1,178,105,167,0,0,43,0,2,64,0,-1--1--1,|12||0-0-0,1|(1185,396)|
1,179,105,7,0,0,43,0,2,64,0,-1--1--1,|12||0-0-0,1|(729,453)|
10,180,staff working hard,1458,874,57,11,8,3,0,0,0,0,0,0,0,0,0,0,0,0
1,181,95,180,0,0,43,12,2,64,0,-1--1--1,|12||0-0-0,1|(1397,943)|
1,182,39,43,0,0,43,0,2,64,0,-1--1--1,|12||0-0-0,1|(875,390)|
10,183,"ongoing support of mentors; keeping the focus",957,302,66,28,8,3,0,0,0,0,0,0,0,0,0,0,0,0
1,184,183,159,0,0,43,0,2,64,0,-1--1--1,|12||0-0-0,1|(893,322)|
1,185,138,29,1,0,43,12,2,64,0,-1--1--1,|12||0-0-0,1|(1764,1354)|
10,186,opportunities to practice,1136,1258,50,19,8,3,0,0,0,0,0,0,0,0,0,0,0,0
1,187,186,29,0,0,43,13,2,64,0,-1--1--1,|12||0-0-0,1|(1344,1261)|
10,188,organized schedule,1354,392,59,11,8,3,0,0,0,0,0,0,0,0,0,0,0,0
1,189,188,54,0,0,43,0,2,64,0,-1--1--1,|12||0-0-0,1|(1396,418)|
10,190,partnerships,1091,-259,39,11,8,3,0,0,0,0,0,0,0,0,0,0,0,0
1,191,190,6,0,0,43,0,2,64,0,-1--1--1,|12||0-0-0,1|(941,-291)|
1,192,190,50,0,0,43,0,2,64,0,-1--1--1,|12||0-0-0,1|(1325,-213)|
1,193,56,19,0,0,43,14,2,64,0,-1--1--1,|12||0-0-0,1|(1914,627)|
1,194,56,85,0,0,43,0,2,64,0,-1--1--1,|12||0-0-0,1|(1547,414)|
10,195,patients presenting at hc,2955,1131,50,19,8,3,0,0,0,0,0,0,0,0,0,0,0,0
1,196,195,16,0,0,43,0,2,64,0,-1--1--1,|12||0-0-0,1|(2908,1059)|
1,197,162,30,0,0,43,0,2,64,0,-1--1--1,|12||0-0-0,1|(472,229)|
1,198,162,46,0,0,43,0,2,64,0,-1--1--1,|12||0-0-0,1|(460,151)|
1,199,162,7,0,0,43,0,2,64,0,-1--1--1,|12||0-0-0,1|(389,318)|
10,200,possibilities for mentees becoming mentors for hc,428,1231,79,19,8,3,0,0,0,0,0,0,0,0,0,0,0,0
1,201,200,87,0,0,43,0,2,64,0,-1--1--1,|12||0-0-0,1|(990,1433)|
10,202,power availability,2173,512,55,11,8,3,0,0,0,0,0,0,0,0,0,0,0,0
1,203,202,59,0,0,43,0,2,64,0,-1--1--1,|12||0-0-0,1|(2102,483)|
1,204,49,75,0,0,45,0,2,64,0,-1--1--1,|12||0-0-0,1|(1871,144)|
1,205,49,50,0,0,43,12,2,64,0,-1--1--1,|12||0-0-0,1|(1796,-35)|
1,206,50,75,0,0,45,0,2,64,0,-1--1--1,|12||0-0-0,1|(1658,16)|
10,207,supplies in stock,2420,-4,52,11,8,3,0,0,0,0,0,0,0,0,0,0,0,0
1,208,50,207,1,0,43,13,2,64,0,-1--1--1,|12||0-0-0,1|(1984,-181)|
10,209,professional associations support for mentoring,831,127,78,19,8,3,0,0,0,0,0,0,0,0,0,0,0,0
1,210,209,2,0,0,43,0,2,64,0,-1--1--1,|12||0-0-0,1|(740,17)|
1,211,209,8,0,0,43,0,2,64,0,-1--1--1,|12||0-0-0,1|(799,180)|
10,212,protocols,1754,1117,31,11,8,3,0,0,0,0,0,0,0,0,0,0,0,0
1,213,212,120,0,0,43,12,2,64,0,-1--1--1,|12||0-0-0,1|(1827,1115)|
1,214,212,29,0,0,43,0,2,64,0,-1--1--1,|12||0-0-0,1|(1653,1187)|
1,215,154,29,0,0,43,0,2,64,0,-1--1--1,|12||0-0-0,1|(1615,1330)|
1,216,154,138,1,0,43,0,2,64,0,-1--1--1,|12||0-0-0,1|(1849,1390)|
10,217,"public confidence/satisfaction",1873,542,71,19,8,131,0,0,0,0,0,0,0,0,0,0,0,0
1,218,217,58,0,0,43,12,2,64,0,-1--1--1,|12||0-0-0,1|(1859,491)|
1,219,217,56,0,0,43,12,2,64,0,-1--1--1,|12||0-0-0,1|(1750,562)|
10,220,complications,2047,1024,43,11,8,3,0,0,0,0,0,0,0,0,0,0,0,0
1,221,120,220,0,0,45,0,2,64,0,-1--1--1,|12||0-0-0,1|(1988,1073)|
1,222,120,34,0,0,43,13,2,64,0,-1--1--1,|12||0-0-0,1|(1972,824)|
1,223,120,217,0,0,43,0,2,64,0,-1--1--1,|12||0-0-0,1|(1908,838)|
1,224,86,2,1,0,0,0,2,64,0,-1--1--1,|12||0-0-0,1|(996,-6)|
1,225,70,75,1,0,43,0,2,64,0,-1--1--1,|12||0-0-0,1|(1789,585)|
1,226,70,29,0,0,43,12,2,64,0,-1--1--1,|12||0-0-0,1|(1691,1111)|
1,227,70,19,1,0,43,12,2,64,0,-1--1--1,|12||0-0-0,1|(2027,822)|
1,228,57,56,0,0,45,0,2,64,0,-1--1--1,|12||0-0-0,1|(1461,549)|
1,229,57,127,0,0,43,0,2,64,0,-1--1--1,|12||0-0-0,1|(1217,622)|
10,230,specialized surgeons,2318,525,35,19,8,3,0,0,0,0,0,0,0,0,0,0,0,0
1,231,230,19,0,0,43,0,2,64,0,-1--1--1,|12||0-0-0,1|(2272,598)|
10,232,training opportunities at ch,1481,662,59,19,8,3,0,0,0,0,0,0,0,0,0,0,0,0
1,233,20,232,0,0,43,0,2,64,0,-1--1--1,|12||0-0-0,1|(1411,610)|
10,234,"staff burn-out",1560,978,43,11,8,3,0,0,0,0,0,0,0,0,0,0,0,0
1,235,234,120,0,0,45,0,2,64,0,-1--1--1,|12||0-0-0,1|(1743,1043)|
1,236,234,29,0,0,45,12,2,64,0,-1--1--1,|12||0-0-0,1|(1551,1113)|
1,237,96,95,0,0,43,0,2,64,0,-1--1--1,|12||0-0-0,1|(1288,935)|
1,238,96,234,0,0,45,0,2,64,0,-1--1--1,|12||0-0-0,1|(1391,927)|
1,239,180,19,0,0,43,12,2,64,0,-1--1--1,|12||0-0-0,1|(1832,777)|
10,240,supplies needed,2294,37,50,11,8,3,0,0,0,0,0,0,0,0,0,0,0,0
1,241,207,240,0,0,45,0,2,64,0,-1--1--1,|12||0-0-0,1|(2363,15)|
1,242,207,19,0,0,43,14,2,64,0,-1--1--1,|12||0-0-0,1|(2325,325)|
1,243,240,71,0,0,43,0,2,64,0,-1--1--1,|12||0-0-0,1|(2272,12)|
10,244,supplies used,1565,-256,42,11,8,3,0,0,0,0,0,0,0,0,0,0,0,0
1,245,244,207,1,0,45,14,2,64,0,-1--1--1,|12||0-0-0,1|(2053,-252)|
1,246,38,80,0,0,45,0,2,64,0,-1--1--1,|12||0-0-0,1|(2145,353)|
1,247,38,59,0,0,43,12,2,64,0,-1--1--1,|12||0-0-0,1|(2131,386)|
1,248,38,149,0,0,43,12,2,64,0,-1--1--1,|12||0-0-0,1|(2231,382)|
1,249,38,49,0,0,43,12,2,64,0,-1--1--1,|12||0-0-0,1|(2125,226)|
1,250,38,50,1,0,43,13,2,64,0,-1--1--1,|12||0-0-0,1|(2016,-17)|
10,251,"vehicle maintenance+fuel",2731,582,55,19,8,3,0,0,0,0,0,0,0,0,0,0,0,0
1,252,38,251,0,0,43,0,2,64,0,-1--1--1,|12||0-0-0,1|(2465,457)|
1,253,38,15,0,0,43,0,2,64,0,-1--1--1,|12||0-0-0,1|(2555,421)|
1,254,251,17,0,0,43,0,2,64,0,-1--1--1,|12||0-0-0,1|(2694,793)|
1,255,7,3,0,0,43,0,2,64,0,-1--1--1,|12||0-0-0,1|(648,718)|
1,256,7,29,1,0,43,14,2,64,0,-1--1--1,|12||0-0-0,1|(899,1293)|
1,257,7,186,0,0,43,12,2,64,0,-1--1--1,|12||0-0-0,1|(710,835)|
1,258,7,200,1,0,43,0,2,64,0,-1--1--1,|12||0-0-0,1|(309,826)|
1,259,7,96,0,0,43,0,2,64,0,-1--1--1,|12||0-0-0,1|(764,654)|
1,260,7,244,1,0,43,0,2,64,0,-1--1--1,|12||0-0-0,1|(441,-219)|
1,261,7,127,0,0,45,0,2,64,0,-1--1--1,|12||0-0-0,1|(702,583)|
10,262,waiting list dh,185,373,43,11,8,3,0,0,0,0,0,0,0,0,0,0,0,0
1,263,7,262,0,0,45,0,2,64,0,-1--1--1,|12||0-0-0,1|(253,406)|
10,264,surgical performance review meetings,2228,1215,66,19,8,3,0,0,0,0,0,0,0,0,0,0,0,0
1,265,264,138,0,0,43,12,2,64,0,-1--1--1,|12||0-0-0,1|(2132,1279)|
1,266,55,7,0,0,43,0,2,64,0,-1--1--1,|12||0-0-0,1|(261,361)|
1,267,8,7,0,0,43,0,2,64,0,-1--1--1,|12||0-0-0,1|(541,332)|
10,268,training new mentors,750,310,39,19,8,3,0,0,0,0,0,0,0,0,0,0,0,0
1,269,268,39,0,0,43,0,2,64,0,-1--1--1,|12||0-0-0,1|(736,338)|
10,270,specialists at ch,1561,714,49,11,8,3,0,0,0,0,0,0,0,0,0,0,0,0
1,271,232,270,0,0,43,0,2,64,0,-1--1--1,|12||0-0-0,1|(1521,688)|
10,272,"training staff (esp. ana)",1583,1407,56,19,8,3,0,0,0,0,0,0,0,0,0,0,0,0
1,273,272,29,0,0,43,0,2,64,0,-1--1--1,|12||0-0-0,1|(1563,1339)|
10,274,transfers,792,731,28,11,8,3,0,0,0,0,0,0,0,0,0,0,0,0
1,275,274,4,0,0,43,0,2,64,0,-1--1--1,|12||0-0-0,1|(873,776)|
10,276,transfusion services,2326,577,34,19,8,3,0,0,0,0,0,0,0,0,0,0,0,0
1,277,276,19,0,0,43,0,2,64,0,-1--1--1,|12||0-0-0,1|(2276,625)|
1,278,17,16,1,0,43,13,2,64,0,-1--1--1,|12||0-0-0,1|(2739,1028)|
1,279,17,56,0,0,43,0,2,64,0,-1--1--1,|12||0-0-0,1|(2146,799)|
1,280,37,56,0,0,45,12,2,64,0,-1--1--1,|12||0-0-0,1|(1661,518)|
1,281,37,85,0,0,43,0,2,64,0,-1--1--1,|12||0-0-0,1|(1584,355)|
1,282,122,125,0,0,43,0,2,64,0,-1--1--1,|12||0-0-0,1|(1670,833)|
1,283,19,24,0,0,43,0,2,64,0,-1--1--1,|12||0-0-0,1|(1923,666)|
1,284,19,34,0,0,43,14,2,64,0,-1--1--1,|12||0-0-0,1|(2124,602)|
1,285,19,220,0,0,45,0,2,64,0,-1--1--1,|12||0-0-0,1|(2139,843)|
1,286,19,112,0,0,43,12,2,64,0,-1--1--1,|12||0-0-0,1|(2375,854)|
1,287,19,125,0,0,45,14,2,64,0,-1--1--1,|12||0-0-0,1|(1955,708)|
1,288,19,135,0,0,43,0,2,64,0,-1--1--1,|12||0-0-0,1|(2327,694)|
10,289,"kitchen/cleaning/maintenance costs",2447,644,91,19,8,3,0,0,0,0,0,0,0,0,0,0,0,0
1,290,19,289,0,0,43,0,2,64,0,-1--1--1,|12||0-0-0,1|(2312,663)|
1,291,19,217,0,0,43,12,2,64,0,-1--1--1,|12||0-0-0,1|(2067,616)|
1,292,19,186,0,0,43,13,2,64,0,-1--1--1,|12||0-0-0,1|(1696,958)|
1,293,19,120,1,0,45,13,2,64,0,-1--1--1,|12||0-0-0,1|(2088,887)|
1,294,19,96,0,0,43,12,2,64,0,-1--1--1,|12||0-0-0,1|(1737,777)|
1,295,19,244,1,0,43,14,2,64,0,-1--1--1,|12||0-0-0,1|(2514,81)|
10,296,workload,1577,892,31,11,8,3,0,0,0,0,0,0,0,0,0,0,0,0
1,297,19,296,0,0,43,14,2,64,0,-1--1--1,|12||0-0-0,1|(1909,780)|
1,298,27,155,0,0,45,0,2,64,0,-1--1--1,|12||0-0-0,1|(1875,1458)|
1,299,27,154,0,0,45,0,2,64,0,-1--1--1,|12||0-0-0,1|(1837,1426)|
1,300,127,20,0,0,45,0,2,64,0,-1--1--1,|12||0-0-0,1|(1221,660)|
1,301,296,234,0,0,43,12,2,64,0,-1--1--1,|12||0-0-0,1|(1570,926)|
1,302,296,95,0,0,45,12,2,64,0,-1--1--1,|12||0-0-0,1|(1471,942)|
1,303,296,125,0,0,43,0,2,64,0,-1--1--1,|12||0-0-0,1|(1620,827)|
///---\\\
:L<%^E!@
9:Current
23:0
15:0,0,0,0,0,0
19:60,0
27:0,
34:0,
42:0
72:0
73:0
5:benefits to patients
76:0
77:0
78:0
79:0
80:0
81:0
24:0
25:0
26:0
75:
43:
