# Supplementary material for: Policy options for surgical mentoring: Lessons from Zambia based on stakeholder consultation and systems science
Source: PLoS One. 2021 Sep 29;16(9):e0257597. doi: 10.1371/journal.pone.0257597 (PMC8480833; doi:10.1371/journal.pone.0257597)
Supplement: S1 Data — (ZIP) [file pone.0257597.s001.zip › NicePlot.R]

NicePlot <- function(
  v,
  columns.to.plot,
  xlab.in = "i",
  ylab.in = "value",
  do.legend = T,
  legend.loc = "right",
  legend.addendum = "",
  main.in = "",
  cex.in=.5,
  relative.to.first=F,
  lty.in = NA,
  drop.names = F
  ){
  if(is.numeric(columns.to.plot)){
    columns.to.plot <- colnames(v)[columns.to.plot]
  }
  if(is.na(lty.in)){
    lty.in <- rep(1, length(columns.to.plot) - relative.to.first)
  }
  if(relative.to.first){
    plot(v[, columns.to.plot[1]], v[, columns.to.plot[2]], col = rainbow(length(columns.to.plot) - 1)[1],type = "b", main = main.in,
         ylim = c(min(v[, columns.to.plot]), max(v[, columns.to.plot])),
         xlab = columns.to.plot[1], ylab = ylab.in, lwd = 2, lty=lty.in[1])
    if(length(columns.to.plot) > 1){
      for(j in 2:length(columns.to.plot)){
        lines(v[, columns.to.plot[1]], v[, columns.to.plot[j]], type="b",
              col = rainbow(length(columns.to.plot) - 1)[j], lwd = 2, lty=lty.in[j])  
      }    
    }
    if(do.legend){
      legend(legend.loc, lty = 1, col=rainbow(length(columns.to.plot)-1), legend = paste(columns.to.plot[-1], legend.addendum), bty="n", lwd = 2, cex = cex.in)
    }
  } else {
    plot(v[, columns.to.plot[1]], col = rainbow(length(columns.to.plot))[1],type = "l", main = main.in,
         ylim = c(min(v[, columns.to.plot]), max(v[, columns.to.plot])),
         xlab = xlab.in, ylab = ylab.in, lwd = 2, lty=lty.in[1])
    if(length(columns.to.plot) > 1){
      for(j in 2:length(columns.to.plot)){
        lines(v[, columns.to.plot[j]], col = rainbow(length(columns.to.plot))[j], lwd = 2, lty = lty.in)[j]  
      }    
    }
    if(do.legend & !drop.names){
      legend(legend.loc, lty = 1, col=rainbow(length(columns.to.plot)), legend = paste0(columns.to.plot, " (", round(colMeans(v[, columns.to.plot])), ")"), bty="white", lwd = 2, cex = cex.in)
    } else if(do.legend & drop.names){
      legend(legend.loc, lty = 1, col=rainbow(length(columns.to.plot)), legend = 1:length(columns.to.plot), bty="white", lwd = 2, cex = cex.in)
    }
  }

}
