# Supplementary material for: Policy options for surgical mentoring: Lessons from Zambia based on stakeholder consultation and systems science
Source: PLoS One. 2021 Sep 29;16(9):e0257597. doi: 10.1371/journal.pone.0257597 (PMC8480833; doi:10.1371/journal.pone.0257597)
Supplement: S1 Data — (ZIP) [file pone.0257597.s001.zip › PathStrength.R]

PathStrength <- function(g, from, to){
  
  if(is.character(from)){
    from <- which(as_ids(V(g)) == from)
  }
  if(is.character(to)){
    to <- which(as_ids(V(g)) == to)
  }
  
  paths <- all_simple_paths(g, from, to, mode = "out")
  
  if(length(paths) == 0){
    out <- data.frame(
      v1 = as_ids(V(g))[from],
      v2 = as_ids(V(g))[to],
      links = 0,
      shortest_link = NA,
      longest_link = NA,
      negative_links = NA,
      positive_links = NA,
      total_negative = NA,
      total_positive = NA,
      total_net = NA,
      uncertainty = NA
    )
    return(out)
  } else if(length(paths) == 1){
    path_info <- single_path_info(paths[[1]], all_links_combined)
    path_info <- data.frame(
      path_length = path_info[1],
      polarity = path_info[2],
      plausibility = path_info[3]
    )
  } else {
    path_info <- as.data.frame(laply(paths, single_path_info, my.all.links = all_links_combined))  
    colnames(path_info) <- c("path_length", "polarity", "plausibility")
  }
  
  totals <- aggregate(path_info$plausibility, FUN = sum, by = list(polarity = path_info$polarity))
  
  total_negative <- ifelse(length(totals$x[totals$polarity == -1]) > 0, totals$x[totals$polarity == -1], 0)
  total_positive <- ifelse(length(totals$x[totals$polarity == 1]) > 0, totals$x[totals$polarity == 1], 0)
  
  
  
  out <- data.frame(
    v1 = as_ids(V(g))[from],
    v2 = as_ids(V(g))[to],
    links = length(paths),
    shortest_link = min(lengths(paths)),
    longest_link = max(lengths(paths)),
    negative_links = sum(path_info$polarity == -1),
    positive_links = sum(path_info$polarity == 1),
    total_negative = round(total_negative, 3),
    total_positive = round(total_positive, 3),
    total_net = round(total_positive - total_negative, 3),
    uncertainty = min(total_negative, total_positive) / sum(total_negative, total_positive)
  )
  out$uncertainty <- abs(out$total_net) / max(abs(out$total_net)) * out$uncertainty
  return(out)
}

single_path_info <- function(p, my.all.links, minimum.link.strength = 0){
  if(!is.character(p)){
    p <- as_ids(p)  
  }
  my.all.links[!my.all.links$power >= minimum.link.strength, ] <- NA
  polarity <- rep(NA, length(p))
  plausibility <- rep(NA, length(p))
  for(i in 2:(length(p))){
    polarity[i] <- my.all.links$polarity[my.all.links$v1 == p[i - 1] & my.all.links$v2 == p[i]]
    plausibility[i] <- my.all.links$power[my.all.links$v1 == p[i - 1] & my.all.links$v2 == p[i]]
  }
  #message("careful other way to calc plausibility")
  out <- c(length(p), prod(as.numeric(polarity[-1])), prod(plausibility[-1] / 4, na.rm = F))
  return(out)
}
