# Supplementary material for: Policy options for surgical mentoring: Lessons from Zambia based on stakeholder consultation and systems science
Source: PLoS One. 2021 Sep 29;16(9):e0257597. doi: 10.1371/journal.pone.0257597 (PMC8480833; doi:10.1371/journal.pone.0257597)
Supplement: S1 Data — (ZIP) [file pone.0257597.s001.zip › pca drawings.R]

temp_out <- out$statespace
while(max(cor(temp_out), na.rm = T) == 1){
  
}

small_out <- out_mean
rownames(small_out) <- 1:nrow(small_out)
pr <- princomp(small_out)
autoplot(pr, loadings=T, loadings.label = T, label=F, cex=0)
plot3d(pr$scores[, 1:3], col=rainbow(nrow(small_out)), type = "p")
