# Supplementary material for: Policy options for surgical mentoring: Lessons from Zambia based on stakeholder consultation and systems science
Source: PLoS One. 2021 Sep 29;16(9):e0257597. doi: 10.1371/journal.pone.0257597 (PMC8480833; doi:10.1371/journal.pone.0257597)
Supplement: S1 Data — (ZIP) [file pone.0257597.s001.zip › PlotCausalPaths.R]

PlotCausalPaths <- function(g, from, to, number){
  
  vars <- names(all_simple_paths(g, from, to)[[number]])
  vars <- vars[(vars != "")]
  
  m <- matrix(NA, length(vars)-1, 2)  
  for(i in 1:(nrow(m))){
    m[i, ] <- vars[i:(i + 1)]
  }
  
  g <- graph_from_data_frame(m)
  
  plotcld(g, main = paste("Path",number, "from", from, "to", to))
  
}
