# Supplementary material for: Policy options for surgical mentoring: Lessons from Zambia based on stakeholder consultation and systems science
Source: PLoS One. 2021 Sep 29;16(9):e0257597. doi: 10.1371/journal.pone.0257597 (PMC8480833; doi:10.1371/journal.pone.0257597)
Supplement: S1 Data — (ZIP) [file pone.0257597.s001.zip › plotcld.R]

plotcld <- function(
  g,
  main = "",
  links = NA,
  link_colors = c("red", "darkgrey"),
  custom.link.colors = NA,
  as.numbers = F,
  do.tk.plot = F,
  layout.in = layout_with_dh,
  plot.communities = F,
  power.threshold.plotting = 1
  ){
  
  df <- cbind(as.matrix(as_data_frame(g)), NA, 1)

  if(is.na(custom.link.colors[1])){
    all_links_to_use <- all_links_combined
    
    for(i in 1:nrow(df)){
      # find link polarity
      polarity <- all_links_to_use$polarity[
        all_links_to_use$v1 == df[i, 1] & 
          all_links_to_use$v2 == df[i, 2]
        ]
      df[i, 3] <- polarity[1]
      # find link power (how often it was mentioned)
      power <- all_links_to_use$power[
        all_links_to_use$v1 == df[i, 1] & 
          all_links_to_use$v2 == df[i, 2]
      ]
      df[i, 4] <- power[1]
    }
    
  } else {
    df[, 3] <- custom.link.colors
  }
  
  df[which(df[, 3] == "-1"), 3] <- link_colors[1]
  df[which(df[, 3] == "1"), 3] <- link_colors[2]
  
  df <- df[df[, 4] >= power.threshold.plotting, ]
  
  if(nrow(df) > 1){
    g <- graph_from_edgelist(df[, 1:2]) 
  } else {
    g <- graph_from_edgelist(rbind(df[, c(1:2)], df[, c(1:2)])) 
    g <- simplify(g)
  }
  
  if(as.numbers){
    g <- set_vertex_attr(g, "label", value = 1:length(V(g)))
  }
  
  if(do.tk.plot){
    my.plotter = tkplot
  } else {
    my.plotter = plot
  }
  
  if(plot.communities){
    g_clusters <- cluster_leading_eigen(g)
    # g <- set_vertex_attr(g, "label", value = paste0(V(g)$name,"",membership(g_clusters)))
    my.plotter(
      g_clusters,
      g,
      main = main,
      vertex.size = 5,
      edge.arrow.width = 0.5,
      edge.arrow.size = .5,
      edge.curved = .25,
      edge.color = df[, 3],
      #layout = layout_with_sugiyama(g, vgap = 100, hgap = 8, maxiter = 1e4)$layout
      #layout = layout.in(g)
      layout = ReduceOverlap(g, labeldist_coef = 5, cex_from_device = .75, main.in = main)[, 1:2],
      add = TRUE
    )
  } else {
    my.plotter(
      g,
      main = main,
      vertex.size = 10 - (7 * as.numbers),
      vertex.size2 = 3,
      vertex.color = "white",
      vertex.shape = "crectangle",
      vertex.frame.color = "white",
      vertex.label.color = "black",
      vertex.label.cex = .75,
      vertex.label.font = .15,
      edge.arrow.width = 0.5,
      edge.arrow.size = .5,
      edge.curved = .25,
      edge.width = 3 * as.numeric(df[, 4]) / max(as.numeric(df[, 4])),
      edge.color = df[, 3],
      #layout = layout_with_sugiyama(g, vgap = 100, hgap = 8, maxiter = 1e4)$layout
      #layout = layout.in(g)
      layout = ReduceOverlap(g, labeldist_coef = 5, cex_from_device = .75, main.in = main)[, 1:2],
      add = TRUE
    )
  }
  
  
  
}
