# Supplementary material for: Policy options for surgical mentoring: Lessons from Zambia based on stakeholder consultation and systems science
Source: PLoS One. 2021 Sep 29;16(9):e0257597. doi: 10.1371/journal.pone.0257597 (PMC8480833; doi:10.1371/journal.pone.0257597)
Supplement: S1 Data — (ZIP) [file pone.0257597.s001.zip › PlotFeedbackLoop.R]

PlotFeedbackLoop <- function(cycles, loop.nr, main_addendum = ""){
  
  vars <- names(cycles[[loop.nr]])
  vars <- vars[(vars != "")]

  m <- matrix(NA, length(vars), 2)  
  for(i in 1:nrow(m)){
    m[i, ] <- vars[i:(i + 1)]
  }
  
  m[nrow(m), 2] <- vars[1]  
  m_plotting <- m
  if(length(vars) > 5){
    #m_plotting[nrow(m), 2] <- paste0(vars[1], "*")
  }
  
  g_analysis <- graph_from_data_frame(m)
  g_plotting <- graph_from_data_frame(m_plotting)
  
  loop_type <- GetLoopType(g_analysis)
  
  plotcld(g_plotting, main = paste(loop_type, "feedback loop, number", loop.nr, main_addendum), layout.in = layout.circle)
  
  text(0, 0, loop_type)
}
