# Supplementary material for: Policy options for surgical mentoring: Lessons from Zambia based on stakeholder consultation and systems science
Source: PLoS One. 2021 Sep 29;16(9):e0257597. doi: 10.1371/journal.pone.0257597 (PMC8480833; doi:10.1371/journal.pone.0257597)
Supplement: S1 Data — (ZIP) [file pone.0257597.s001.zip › PlotFrequencySpectrum.R]

PlotFrequencySpectrum <- function(X.k, xlimits=c(0,length(X.k))) {
  plot.data  <- cbind(0:(length(X.k)-1), Mod(X.k))
  
  # TODO: why this scaling is necessary?
  plot.data[2:length(X.k),2] <- 2*plot.data[2:length(X.k),2] 
  
  plot(plot.data, t="h", lwd=2, main="", 
       xlab="Frequency (Hz)", ylab="Strength", 
       xlim=xlimits, ylim=c(0,max(Mod(plot.data[,2]))))
}
