# Supplementary material for: Policy options for surgical mentoring: Lessons from Zambia based on stakeholder consultation and systems science
Source: PLoS One. 2021 Sep 29;16(9):e0257597. doi: 10.1371/journal.pone.0257597 (PMC8480833; doi:10.1371/journal.pone.0257597)
Supplement: S1 Data — (ZIP) [file pone.0257597.s001.zip › ProcessCombinations.R]

df <- data.frame(
  v1 = c(paste(all_combinations$CLD1, all_combinations$VAR1)),
  v2 = c(paste(all_combinations$CLD2, all_combinations$VAR2))
)

g2 <- graph_from_edgelist(as.matrix(df), directed = F)

all_groups <- data.frame(
  original.name = V(g2)$name,
  cld = substr(V(g2)$name, 1, 3),
  var = substr(V(g2)$name, 5, 1e3),
  group = unname(components(g2)$membership),
  degree = unname(degree(g2))
)

name_per_group <-  data.frame(
  group = 1:max(all_groups$group),
  name = NA
)

for(i in 1:nrow(name_per_group)){
  mg <- all_groups[all_groups$group == i, ]
  name_per_group$name[i] <- mg$var[which.max(mg$degree)]
}

# over-write some group names
name_per_group$name[all_groups$group[all_groups$var == "volume of essential surgery at dh"][1]] <- "volume surgery dh"
name_per_group$name[all_groups$group[all_groups$var == "alligning with existing tss"][1]] <- "alligning with existing TSS"
name_per_group$name[all_groups$group[all_groups$var == "staff capacity & skills"][1]] <- "HRM"
name_per_group$name[all_groups$group[all_groups$var == "infra & equip"][1]] <- "infrastructure & equipment"
name_per_group$name[all_groups$group[all_groups$var == "surgical mentoring"][1]] <- "surgical mentoring"
name_per_group$name[all_groups$group[all_groups$var == "funding for trips"][1]] <- "funding for mentoring"
name_per_group$name[all_groups$group[all_groups$var == "provincial whatsapp group usage"][1]] <- "provincial wa usage"
name_per_group$name[all_groups$group[all_groups$var == "evidence of ce of mentoring"][1]] <- "evidence mentoring CE"
name_per_group$name[all_groups$group[all_groups$var == "protocols"][1]] <- "protocols"
name_per_group$name[all_groups$group[all_groups$var == "dh spending on other priorities"][1]] <- "dh spending other priorities"

all_links_combined <- data.frame(
  v1 = rep(NA, nrow(all_links)),
  v2 = rep(NA, nrow(all_links)),
  polarity = rep(NA, nrow(all_links)),
  speed = rep(NA, nrow(all_links))
)

# load speed data
speed_data <- read.xlsx("CLD_analysis_tool.xlsx", sheetName = "Speed")

for(i in 1:nrow(all_links_combined)){
  #var1
  gr1 <- all_groups$group[which(all_groups$original.name == paste(all_links$cld[i], all_links$var1name[i]))]
  if(length(gr1) > 0){
    all_links_combined$v1[i] <- name_per_group$name[gr1]
  } else {
    all_links_combined$v1[i] <- all_links$var1name[i]
  }

  #var1
  gr2 <- all_groups$group[which(all_groups$original.name == paste(all_links$cld[i], all_links$var2name[i]))]
  if(length(gr2) > 0){
    all_links_combined$v2[i] <- name_per_group$name[gr2]
  } else {
    all_links_combined$v2[i] <- all_links$var2name[i]
  }
  
  # polarity
  all_links_combined$polarity[i] <- all_links$polarity[i]
  if(all_links_combined$polarity[i] == 0){
    stop("Undefined relationship. Relationships in a CLD need to be - or +.")
  }
  
  # speed
  my_row <- which(speed_data$v1 == all_links_combined$v1[i] & speed_data$v2 == all_links_combined$v2[i])
  all_links_combined$speed[i] <- round(mean(c(speed_data$Speed_Henk[my_row], speed_data$Speed_Martilord[my_row])))
}

all_links_combined <- all_links_combined[!duplicated(all_links_combined), ]

all_links_combined <- all_links_combined[!(all_links_combined$v1 == all_links_combined$v2), ]

# manual removals
all_links_combined <- all_links_combined[!(all_links_combined$v1 == "volume surgery dh" & all_links_combined$v2 == "HRM"), ]
all_links_combined <- all_links_combined[!(all_links_combined$v1 == "HRM" & all_links_combined$v2 == "staff burn-out"), ]
all_links_combined <- all_links_combined[!(all_links_combined$v1 == "use of untrained staff" & all_links_combined$v2 == "HRM"), ]
all_links_combined <- all_links_combined[!(all_links_combined$v1 == "infrastructure & equipment" & all_links_combined$v2 == "power availability"), ]

g3 <- graph_from_edgelist(as.matrix(all_links_combined[, 1:2]), directed = T)
