# Supplementary material for: Policy options for surgical mentoring: Lessons from Zambia based on stakeholder consultation and systems science
Source: PLoS One. 2021 Sep 29;16(9):e0257597. doi: 10.1371/journal.pone.0257597 (PMC8480833; doi:10.1371/journal.pone.0257597)
Supplement: S1 Data — (ZIP) [file pone.0257597.s001.zip › ReduceOverlap.R]

ReduceOverlap <- function (g,
                           labeldist_coef = 1.5,
                           cex_from_device,
                           label.attr = "label", 
                           labelsize.attr = "label.cex",
                           main.in = ""
) 
{
  layout_matrix = layout_with_dh(g)
  vnames = V(g)$name
  
  label = V(g)$name
  label.cex = cex_from_device
  
  ord = order(-degree(g))
  
  layout_matrix = layout_matrix[ord, ]
  
  label = label[ord]
  
  plot(c(-1.1, 1.1), axes = F, frame.plot = F, xlab = "",  ylab = "", type = "n", xlim=c(-1.1, 1.1), ylim=c(-1.1, 1.1), main=main.in)
  newlayout = wordlayout(layout_matrix[, 1], layout_matrix[, 2], label, cex = label.cex * (labeldist_coef), rstep = 0.05)
  newlayout = newlayout[match(1:nrow(newlayout), ord), ]
  #g$layout = as.matrix(newlayout[, 1:2])
  #g
  return(newlayout)
}
