# Supplementary material for: Policy options for surgical mentoring: Lessons from Zambia based on stakeholder consultation and systems science
Source: PLoS One. 2021 Sep 29;16(9):e0257597. doi: 10.1371/journal.pone.0257597 (PMC8480833; doi:10.1371/journal.pone.0257597)
Supplement: S1 Data — (ZIP) [file pone.0257597.s001.zip › Seeker.R]

Seeker <- function(targets, starting.value, time.to.adjust){
  ss <- rep(NA, length(targets))
  ss[1] <- starting.value
  for(i in 2:length(targets)){
    ss[i] <- ss[i - 1] + (targets[i] - ss[i-1]) / time.to.adjust
  }
  return(ss)
}
