# Supplementary material for: Policy options for surgical mentoring: Lessons from Zambia based on stakeholder consultation and systems science
Source: PLoS One. 2021 Sep 29;16(9):e0257597. doi: 10.1371/journal.pone.0257597 (PMC8480833; doi:10.1371/journal.pone.0257597)
Supplement: S1 Data — (ZIP) [file pone.0257597.s001.zip › simulation.R]

Marvel <- function(
  g, 
  n.sims = 50,
  intervention.names = "surgical mentoring",
  intervention.times = 1,
  intervention.magnitude = 1,
  intervention.matrix = NA,
  variables.of.interest = NULL,
  interest.plots = T,
  do.plot = T,
  variables.frozen = NA,
  outcome.variables = "quality of surgery",
  outcome.weights = NA,
  ll = -1,
  ul = 1,
  max.speed = 1,
  max.effect.time = 100,
  speed.multiplier = 1,
  time.constant = "local", #local: changes keep going. global: always relative to t=1
  transient = F,
  rate.limited = c("volume surgery dh", "procurement supplies", "diagnostic skills at hc"),
  evaluation.function = sum,
  my.main="",
  return.statespace = F
){
  source("Seeker.R")
  source("CausesPlot.R")
  source("NicePlot.R")
  source("CausesPlot.R")
  
  
  
  exogenous <- which(degree(g, mode = "in") == 0)
  
  v_ids <- as_ids(V(g))
  rate_limited <- which(v_ids %in% rate.limited)
  
  v <- matrix(0, n.sims, length(V(g)), dimnames = list(1:(n.sims), v_ids))
  dv <- matrix(0, n.sims, length(V(g)), dimnames = list(1:(n.sims), v_ids))
  v[1, ] <- mean(c(ll, ul)) # all starting values at half of range
  
  if(is.na(intervention.matrix)){
    if(length(intervention.times) > length(intervention.names) & length(intervention.names) == 1){
      intervention.names <- rep(intervention.names, length(intervention.times))
    }
    if(length(intervention.times) > length(intervention.magnitude) & length(intervention.magnitude) == 1){
      intervention.magnitude <- rep(intervention.magnitude, length(intervention.times))
    }
    for(j in 1:length(intervention.names)){
      dv[intervention.times[j], intervention.names[j]] <- intervention.magnitude[j]
    }
  } else {
    for(j in 1:length(intervention.names)){
      dv[1:nrow(intervention.matrix), intervention.names[j]] <- intervention.matrix[, j]
    }
  }
  
  
  
  # build transition matrix
  tm <- speed <- matrix(0, length(V(g)), length(V(g)), dimnames = list(v_ids, v_ids))
  for(i in 1:nrow(all_links_combined)){
    v1 <- which(v_ids == all_links_combined$v1[i])
    v2 <- which(v_ids == all_links_combined$v2[i])
    tm[v1, v2] <- as.numeric(all_links_combined$polarity[i]) * all_links_combined$power[i] / 4
    speed[v1, v2] <- speed.multiplier * all_links_combined$speed[i] / 5 * abs(tm[v1, v2] / 10)
  }
  
  for(rr in 1:nrow(tm)){
    for(cc in 1:ncol(tm)){
      if(tm[rr, cc] != 0 & tm[cc, rr] != 0){
        cat(v_ids[rr]," simultaneous effect with ",v_ids[cc],"\n")
      }
    }
  }
  
  diag(speed) <- 0
  
  for(i in 2:nrow(v)){
    
    for(vv in 1:ncol(v)){
      my_affects <- which(tm[, vv] != 0)
      powers <- tm[my_affects, vv]
      if(length(my_affects) > 0){
        
        remaining.range <- i:(i + max.effect.time - 1)
        remaining.range <- remaining.range[remaining.range <= n.sims]
        
        if(vv %in% rate_limited){
          limiter <- which.min(dv[i - 1, my_affects])
          
          dv[remaining.range, vv] <- 
            dv[remaining.range, vv] + 
            speed[limiter, vv]^(1:length(remaining.range) - 1) *
            (1 - speed[limiter, vv]) *
            dv[i - 1, limiter] * 
            sign(powers[limiter])
        } else {
          for(a in 1:length(my_affects)){
            dv[remaining.range, vv] <- 
              dv[remaining.range, vv] + 
              speed[my_affects[a], vv]^(1:length(remaining.range) - 1) *
              (1 - speed[my_affects[a], vv]) *
              dv[i - 1, my_affects[a]] * 
              sign(powers[a])
          }
        }
        
      }
      
      
    }
    # 
    # for(vv in which(dv[i - 1, ] != 0 & rowSums(tm) != 0)){
    #   my_affects <- which(tm[vv, ] != 0)
    #   powers <- tm[vv, my_affects]
    #   for(a in 1:length(my_affects)){
    #     remaining.range <- i:(i + 9)
    #     remaining.range <- remaining.range[remaining.range <= n.sims]
    #     dv[remaining.range, my_affects[a]] <- 
    #       dv[remaining.range, my_affects[a]] + 
    #       speed[vv, my_affects[a]]^(1:length(remaining.range) - 1) *
    #       (1 - speed[vv, my_affects[a]]) *
    #       dv[i - 1, vv] * 
    #       sign(powers[a])
    #   }
    
    
    #  }
    
    # simulation
    if(!is.na(variables.frozen)){
      dv[, variables.frozen] <- 0
    }
    dv[dv < -1 * max.speed] <- -1 * max.speed
    dv[dv > max.speed] <- max.speed
    v[i, ] <- v[i - 1, ] + dv[i, ]
    v[v < ll] <- ll
    v[v > ul] <- ul
  }
  
  if(transient){
    v <- dv
  }
  
  # quality and volume
  if(do.plot){
    NicePlot(v, unique(c(outcome.variables, intervention.names, variables.of.interest)), do.legend = F, legend.loc = "right", main.in = my.main)  
  }
  
  
  if(interest.plots){
    for(var.of.interest in c(outcome.variables, variables.of.interest)){
      CausesAndEffectsPlot(v, tm, var.of.interest)
    }  
  }
  if(return.statespace){
    return(
      list(
        statespace = v,
        gradientspace = dv
      )
      )
  }
  #message("warning, no outcome weights")
  if(is.na(outcome.weights[1])){
    outcome.weights <- rep(1, length(outcome.variables))
  }
  if(length(outcome.variables) == 1){
  return(
    evaluation.function(v[, outcome.variables])
  )
  } else if(length(outcome.variables) > 1){
    return(
      sum(outcome.weights * apply(v[, outcome.variables], 2, evaluation.function))
    )
  }
}
