# Supplementary material for: Policy options for surgical mentoring: Lessons from Zambia based on stakeholder consultation and systems science
Source: PLoS One. 2021 Sep 29;16(9):e0257597. doi: 10.1371/journal.pone.0257597 (PMC8480833; doi:10.1371/journal.pone.0257597)
Supplement: S1 Data — (ZIP) [file pone.0257597.s001.zip › small sim.R]

Marvel(
  g = g4,
  n.sims = 1000,
  intervention.names = c(
  "surgical mentoring", "dh funds"
  ),
  intervention.matrix = matrix(rep(1, 100), ncol=2),
  interest.plots = F,
  variables.of.interest = c("HRM", "surgery budget dh"),
  outcome.variables = c("volume surgery dh", "quality of surgery", "surgical mentoring", "surgery budget dh", "inappropriate referrals to ch", "HRM"),
  outcome.weights = c(1, 1),
  ll = 0, 
  ul = 100,
  max.speed = 1,
  speed.multiplier = 1,
  transient = F,
  evaluation.function = function(x){prod(colMeans(x, na.rm=T))},
  do.plot = T
 # variables.frozen = c("dh priority for surgery"),
)
abline(v=100, lty=2, col= "grey")

sumprod <- function(x){prod(colMeans(x, na.rm=T))}
