# Supplementary material for: Policy options for surgical mentoring: Lessons from Zambia based on stakeholder consultation and systems science
Source: PLoS One. 2021 Sep 29;16(9):e0257597. doi: 10.1371/journal.pone.0257597 (PMC8480833; doi:10.1371/journal.pone.0257597)
Supplement: S1 Data — (ZIP) [file pone.0257597.s001.zip › statespacedrawing.R]

gogogo <- function(x=NULL){
  require("igraph")
  out <- Marvel(
    g = g4,
    n.sims = 1e4,
    intervention.names = V(g4)$name,
    intervention.matrix = matrix(runif(length(V(g4)), -.01, .01), 1, length(V(g4))),
    interest.plots = F,
    variables.of.interest = c("HRM", "surgery budget dh"),
    outcome.variables = c("volume surgery dh", "quality of surgery", "surgical mentoring", "surgery budget dh", "inappropriate referrals to ch", "HRM"),
    outcome.weights = c(1, 1),
    ll = 0, 
    ul = 100,
    max.speed = 1,
    speed.multiplier = 1,
    transient = F,
    evaluation.function = function(x){prod(colMeans(x, na.rm=T))},
    do.plot = T,
    return.statespace = T
  )
  return(out)
}

pb <- progress_time()
out<-alply(1:500, 1, gogogo, .progress = pb)

out_combined <- cbind(out[[1]]$statespace, run=1)
for(i in 2:length(out)){
  out_combined <- rbind(out_combined, cbind(out[[i]]$statespace, run=i))
}
out_combined_small <- out_combined[seq(1, nrow(out_combined), length.out = 100 * length(out)), ]

out_mean <- out[[1]]$statespace
for(i in 2:length(out)){
  out_mean <- out_mean + out[[i]]$statespace
}
out_mean <- out_mean / length(out)
