# Supplementary material for: Policy options for surgical mentoring: Lessons from Zambia based on stakeholder consultation and systems science
Source: PLoS One. 2021 Sep 29;16(9):e0257597. doi: 10.1371/journal.pone.0257597 (PMC8480833; doi:10.1371/journal.pone.0257597)
Supplement: S1 Data — (ZIP) [file pone.0257597.s001.zip › uth.mdl]

{UTF-8}
Procurement supplies  = A FUNCTION OF( MSL performance,Partnerships,Private procurement
,Surgery budget DH)
	~	
	~		|

Time for mentoring  = A FUNCTION OF( Mentoring in CH or DH action plans,Professional associations support for mentoring
,Support from CH)
	~	
	~		|

"Public confidence/satisfaction"  = A FUNCTION OF( Quality of surgery,Volume of essential surgery at DH
)
	~	
	~		|

Mentoring in CH or DH action plans  = A FUNCTION OF( Enforcement of mentorship guidelines
)
	~	
	~		|

Motivated staff  = A FUNCTION OF( Employment conditions,"Staff confidence/satisfaction"
,Trained OT staff,Workload)
	~	
	~		|

Specialized surgery at CH  = A FUNCTION OF( Patient burden CH)
	~	
	~		|

Patients presenting  = A FUNCTION OF( Patient awareness,"Public confidence/satisfaction"
,"Self-referrals to CH",Unmet need)
	~	
	~		|

Referrals to CH  = A FUNCTION OF( Use of untrained staff,Volume of essential surgery at DH
)
	~	
	~		|

Patient burden CH  = A FUNCTION OF( Referrals to CH,"Self-referrals to CH")
	~	
	~		|

Surgical mentoring  = A FUNCTION OF( Funding for mentoring,Time for mentoring)
	~	
	~		|

Support from CH  = A FUNCTION OF( )
	~	
	~		|

Province involvement  = A FUNCTION OF( Evidence of CE of mentoring,Professional associations support for mentoring
)
	~	
	~		|

Enforcement of mentorship guidelines  = A FUNCTION OF( )
	~	
	~		|

Funding for mentoring  = A FUNCTION OF( Mentoring in CH or DH action plans,Province involvement
,Partnerships)
	~	
	~		|

Professional associations support for mentoring  = A FUNCTION OF( )
	~	
	~		|

Evidence of CE of mentoring  = A FUNCTION OF( )
	~	
	~		|

Partnerships  = A FUNCTION OF( )
	~	
	~		|

"Infrastructure (CC+HDU)"  = A FUNCTION OF( Community participation,Maintenance)
	~	
	~		|

Surgery budget DH  = A FUNCTION OF( DH funds)
	~	
	~		|

"Staff capacity & skills"  = A FUNCTION OF( Opportunities to exchange experience,Opportunities to practice
,Surgical mentoring,Trained OT staff,Use of untrained staff)
	~	
	~		|

DH funds  = A FUNCTION OF( Private procurement,Procurement supplies)
	~	
	~		|

"Self-referrals to CH"  = A FUNCTION OF( Patient awareness)
	~	
	~		|

"Staff confidence/satisfaction"  = A FUNCTION OF( Surgical mentoring,Volume of essential surgery at DH
)
	~	
	~		|

Scope of surgery  = A FUNCTION OF( Scope of practice)
	~	
	~		|

Use of untrained staff  = A FUNCTION OF( Trained OT staff)
	~	
	~		|

Provincial WhatsApp group usage  = A FUNCTION OF( )
	~	
	~		|

HC staff skills  = A FUNCTION OF( )
	~	
	~		|

Benefits to patients  = A FUNCTION OF( Quality of surgery,Volume of essential surgery at DH
)
	~	
	~		|

Opportunities for feedback from CH  = A FUNCTION OF( Referrals to CH)
	~	
	~		|

Quality of surgery  = A FUNCTION OF( Protocols,"Staff capacity & skills",Volume of essential surgery at DH
)
	~	
	~		|

Scope of practice  = A FUNCTION OF( )
	~	
	~		|

Trained OT staff  = A FUNCTION OF( Approved established posts,Scope of practice)
	~	
	~		|

Performance review meetings  = A FUNCTION OF( )
	~	
	~		|

Protocols  = A FUNCTION OF( )
	~	
	~		|

Volume of essential surgery at DH  = A FUNCTION OF( Appropriate referrals from HC,"Infrastructure (CC+HDU)"
,Patients presenting,Scope of surgery,"Staff capacity & skills",Staff working hard,Supplies in stock
,"Theatre equipment & instruments")
	~	
	~		|

Opportunities to exchange experience  = A FUNCTION OF( "Intra-district WA group",Performance review meetings
,Provincial WhatsApp group usage)
	~	
	~		|

Appropriate referrals from HC  = A FUNCTION OF( Surgical diagnostic skills health workers
,Transport for HC)
	~	
	~		|

MSL performance  = A FUNCTION OF( )
	~	
	~		|

Community participation  = A FUNCTION OF( "Public confidence/satisfaction")
	~	
	~		|

Community sensitization  = A FUNCTION OF( )
	~	
	~		|

Total cost of referrals for DH  = A FUNCTION OF( Referrals to CH)
	~	
	~		|

District needs  = A FUNCTION OF( )
	~	
	~		|

Employment conditions  = A FUNCTION OF( )
	~	
	~		|

Approved established posts  = A FUNCTION OF( District needs)
	~	
	~		|

Feedback on HC referrals  = A FUNCTION OF( )
	~	
	~		|

HC staff motivation  = A FUNCTION OF( Feedback on HC referrals,"Intra-district WA group"
,Volume of essential surgery at DH)
	~	
	~		|

"Intra-district WA group"  = A FUNCTION OF( )
	~	
	~		|

Maintenance  = A FUNCTION OF( Surgery budget DH)
	~	
	~		|

Opportunities to practice  = A FUNCTION OF( Surgical mentoring,Volume of essential surgery at DH
)
	~	
	~		|

Patient awareness  = A FUNCTION OF( Community sensitization)
	~	
	~		|

Surgical diagnostic skills health workers  = A FUNCTION OF( Feedback on HC referrals,
HC staff skills)
	~	
	~		|

Private procurement  = A FUNCTION OF( MSL performance,Surgery budget DH)
	~	
	~		|

Staff working hard  = A FUNCTION OF( Motivated staff)
	~	
	~		|

Supplies in stock  = A FUNCTION OF( Procurement supplies,Theatre supplies used)
	~	
	~		|

Unmet need  = A FUNCTION OF( Benefits to patients)
	~	
	~		|

"Theatre equipment & instruments"  = A FUNCTION OF( Maintenance,Surgery budget DH)
	~	
	~		|

Workload  = A FUNCTION OF( Volume of essential surgery at DH)
	~	
	~		|

Transport for HC  = A FUNCTION OF( )
	~	
	~		|

Theatre supplies used  = A FUNCTION OF( Volume of essential surgery at DH)
	~	
	~		|

********************************************************
	.Control
********************************************************~
		Simulation Control Parameters
	|

FINAL TIME  = 100
	~	Month
	~	The final time for the simulation.
	|

INITIAL TIME  = 0
	~	Month
	~	The initial time for the simulation.
	|

SAVEPER  = 
        TIME STEP
	~	Month [0,?]
	~	The frequency with which output is stored.
	|

TIME STEP  = 1
	~	Month [0,?]
	~	The time step for the simulation.
	|

\\\---/// Sketch information - do not modify anything except names
V160  Do not put anything below this section - it will be ignored
*View 1
$Times New Roman|12|B|0-0-0|0-0-0|0-0-255|-1--1--1|-1--1--1|120,120,100,0
|1,Volume of essential surgery at DH,727,555,90,38,3,0,0,0,0,0,-1--1--1
|2,"Staff capacity & skills",1254,425,62,23,8,0,0,0,0,0,-1--1--1
|3,Referrals to CH,897,758,54,23,8,0,0,0,0,0,-1--1--1
|6,Benefits to patients,670,397,49,23,8,0,0,0,0,0,-1--1--1
|7,Opportunities to practice,699,189,73,23,8,0,0,0,0,0,-1--1--1
|11,Theatre supplies used,723,693,58,23,8,0,0,0,0,0,-1--1--1
|12,Supplies in stock,556,749,47,23,8,0,0,0,0,0,-1--1--1
|16,Surgical diagnostic skills health workers,247,187,78,29,8,0,0,0,0,0,-1--1--1
|17,Appropriate referrals from HC,142,455,56,28,8,0,0,0,0,0,-1--1--1
|20,"Theatre equipment & instruments",356,612,84,23,8,0,0,0,0,0,-1--1--1
|21,Transport for HC,254,322,45,22,8,0,0,0,0,0,-1--1--1
|22,Trained OT staff,1461,506,53,23,8,0,0,0,0,0,-1--1--1
|23,Motivated staff,1227,699,46,23,8,0,0,0,0,0,-1--1--1
|25,Approved established posts,1500,634,74,23,8,0,0,0,0,0,-1--1--1
|28,Employment conditions,1387,702,56,23,8,0,0,0,0,0,-1--1--1
|29,District needs,1591,719,61,11,8,0,0,0,0,0,-1--1--1
|31,Staff working hard,903,679,61,23,8,0,0,0,0,0,-1--1--1
|34,Workload,1053,646,44,13,8,0,0,0,0,0,-1--1--1
|37,Feedback on HC referrals,429,92,60,31,8,0,0,0,0,0,-1--1--1
|38,HC staff skills,184,116,39,23,8,0,0,0,0,0,-1--1--1
|39,HC staff motivation,721,338,47,23,8,0,0,0,0,0,-1--1--1
|42,Provincial WhatsApp group usage,1298,85,56,30,3,0,0,0,0,0,-1--1--1
|43,"Infrastructure (CC+HDU)",434,533,63,23,8,0,0,0,0,0,-1--1--1
|46,Community sensitization,269,251,56,23,8,0,0,0,0,0,-1--1--1
|47,Patient awareness,472,252,47,23,8,0,0,0,0,0,-1--1--1
|48,Surgical mentoring,1172,326,51,29,3,0,0,0,0,0,-1--1--1
|52,Patients presenting,536,401,47,23,8,0,0,0,0,0,-1--1--1
|56,Surgery budget DH,145,670,68,23,8,0,0,0,0,0,-1--1--1
|57,Procurement supplies,391,778,58,23,8,0,0,0,0,0,-1--1--1
|58,Maintenance,160,558,57,13,8,0,0,0,0,0,-1--1--1
|64,MSL performance,333,671,57,23,8,0,0,0,0,0,-1--1--1
|66,Private procurement,511,658,57,23,8,0,0,0,0,0,-1--1--1
|70,Opportunities to exchange experience,1367,245,73,28,8,0,0,0,0,0,-1--1--1
|72,Performance review meetings,1399,381,75,22,8,0,0,0,0,0,-1--1--1
|75,Total cost of referrals for DH,1100,768,73,23,8,0,0,0,0,0,-1--1--1
|77,"Public confidence/satisfaction",320,413,101,23,8,0,0,0,0,0,-1--1--1
|78,"Staff confidence/satisfaction",1125,584,101,23,8,0,0,0,0,0,-1--1--1
|83,Community participation,293,491,56,23,8,0,0,0,0,0,-1--1--1
|86,Unmet need,584,329,56,15,8,0,0,0,0,0,-1--1--1
|89,"Intra-district WA group",580,53,57,23,8,0,0,0,0,0,-1--1--1
|94,Specialized surgery at CH,1232,802,64,23,8,0,0,0,0,0,-1--1--1
|95,Opportunities for feedback from CH,1470,792,82,23,8,0,0,0,0,0,-1--1--1
|97,Quality of surgery,849,461,45,23,8,0,0,0,0,0,-1--1--1
|100,Protocols,1016,494,42,13,8,0,0,0,0,0,-1--1--1
|102,Scope of practice,1210,537,39,23,8,0,0,0,0,0,-1--1--1
|104,Scope of surgery,961,571,40,21,8,0,0,0,0,0,-1--1--1
|108,DH funds,413,705,45,17,8,0,0,0,0,0,-1--1--1
|112,Use of untrained staff,1347,589,66,23,8,0,0,0,0,0,-1--1--1
|116,"Self-referrals to CH",420,352,60,23,8,0,0,0,0,0,-1--1--1
|121,Province involvement,807,222,54,23,8,0,0,0,0,0,-1--1--1
|122,Partnerships,1090,274,55,13,8,0,0,0,0,0,-1--1--1
|123,Funding for mentoring,1009,205,51,23,8,0,0,0,0,0,-1--1--1
|124,Support from CH,1115,416,45,27,8,0,0,0,0,0,-1--1--1
|125,Time for mentoring,1001,397,45,23,8,0,0,0,0,0,-1--1--1
|127,Enforcement of mentorship guidelines,897,185,69,29,8,0,0,0,0,0,-1--1--1
|128,Mentoring in CH or DH action plans,960,321,53,38,8,0,0,0,0,0,-1--1--1
|136,Professional associations support for mentoring,891,400,67,36,8,0,0,0,0,0,-1--1--1
|137,Evidence of CE of mentoring,821,328,46,32,8,0,0,0,0,0,-1--1--1
|141,Partnerships,542,813,67,20,8,1,0,1,-1,0,128-128-128,128-128-128
|143,Patient burden CH,754,810,66,23,8,0,0,0,0,0,-1--1--1
|149,"
B
,639,746,20,20,4,131,0,0,-1,0,-1--1--1
|150,"
R
,792,492,20,20,5,131,0,0,-1,0,-1--1--1
|151,"
R
,1114,631,20,20,4,131,0,0,-1,0,-1--1--1
|152,"
B
,1005,670,20,20,4,131,0,0,-1,0,-1--1--1
|153,"
B
,604,412,20,20,5,131,0,0,-1,0,-1--1--1
|154,"
R
,541,442,20,20,4,131,0,0,-1,0,-1--1--1
|155,"
R
,400,488,20,20,5,131,0,0,-1,0,-1--1--1
|156,"
R
,1043,105,20,20,4,131,0,0,-1,0,-1--1--1
|157,"
R
,574,502,20,20,4,131,0,0,-1,0,-1--1--1
>2,1,1,0,43,0,0,-1--1--1,1|(1053,521)|
>1,3,1,0,45,0,0,-1--1--1,1|(780,635)|
>1,7,1,0,43,0,0,-1--1--1,1|(776,419)|
>7,2,1,0,43,0,0,-1--1--1,1|(1171,146)|
>1,6,1,0,43,0,0,-1--1--1,1|(684,446)|
>1,11,1,0,43,0,0,-1--1--1,1|(753,623)|
>11,12,1,0,45,0,0,-1--1--1,1|(645,778)|
>12,1,1,0,43,0,0,-1--1--1,1|(677,675)|
>16,17,1,0,43,0,0,-1--1--1,1|(126,298)|
>17,1,1,0,43,0,0,-1--1--1,1|(413,585)|
>22,2,1,0,43,0,0,-1--1--1,1|(1408,469)|
>25,22,1,0,43,0,0,-1--1--1,1|(1496,581)|
>22,23,1,0,43,0,0,-1--1--1,1|(1415,616)|
>29,25,1,0,43,0,0,-1--1--1,1|(1557,670)|
>23,31,1,0,43,0,0,-1--1--1,1|(986,696)|
>31,1,1,0,43,0,0,-1--1--1,1|(810,621)|
>34,23,1,0,45,0,0,-1--1--1,1|(1095,669)|
>1,34,1,0,43,0,0,-1--1--1,1|(771,581)|
>37,16,1,0,43,0,0,-1--1--1,1|(337,145)|
>37,39,1,0,43,0,0,-1--1--1,1|(545,212)|
>20,1,1,0,43,0,0,-1--1--1,1|(561,628)|
>43,1,1,0,43,0,0,-1--1--1,1|(484,546)|
>48,7,1,0,43,0,0,-1--1--1,1|(1036,143)|
>48,2,1,0,43,0,0,-1--1--1,1|(1209,378)|
>46,47,1,0,43,0,0,-1--1--1,1|(353,230)|
>47,52,1,0,43,0,0,-1--1--1,1|(511,318)|
>52,1,1,0,43,0,0,-1--1--1,1|(622,465)|
>21,17,1,0,43,0,0,-1--1--1,1|(189,350)|
>56,57,1,0,43,0,0,-1--1--1,1|(258,740)|
>56,58,1,0,43,0,0,-1--1--1,1|(134,591)|
>56,20,1,0,43,0,0,-1--1--1,1|(230,614)|
>57,12,1,0,43,0,0,-1--1--1,1|(523,764)|
>58,20,1,0,43,0,0,-1--1--1,1|(248,576)|
>64,57,1,0,43,0,0,-1--1--1,1|(369,727)|
>64,66,1,0,45,0,0,-1--1--1,1|(402,676)|
>56,66,1,0,43,0,0,-1--1--1,1|(227,655)|
>66,57,1,0,43,0,0,-1--1--1,1|(499,707)|
>70,2,1,0,43,0,0,-1--1--1,1|(1317,373)|
>72,70,0,0,43,0,0,-1--1--1,1|(1385,322)|
>1,39,1,0,43,0,0,-1--1--1,1|(749,461)|
>3,75,1,0,43,0,0,-1--1--1,1|(1002,780)|
>77,52,1,0,43,0,0,-1--1--1,1|(457,421)|
>1,77,1,0,43,0,0,-1--1--1,1|(432,476)|
>1,78,1,0,43,0,0,-1--1--1,1|(1075,592)|
>78,23,1,0,43,0,0,-1--1--1,1|(1213,647)|
>77,83,1,0,43,0,0,-1--1--1,1|(295,430)|
>83,43,1,0,43,0,0,-1--1--1,1|(396,535)|
>6,86,1,0,45,0,0,-1--1--1,1|(655,339)|
>86,52,1,0,43,0,0,-1--1--1,1|(558,378)|
>89,70,1,0,43,0,0,-1--1--1,1|(1105,77)|
>89,39,1,0,43,0,0,-1--1--1,1|(618,167)|
>38,16,1,0,43,0,0,-1--1--1,1|(222,160)|
>42,70,1,0,0,0,0,-1--1--1,1|(1356,188)|
>3,95,1,0,43,0,0,-1--1--1,1|(1148,734)|
>1,97,1,0,45,0,0,-1--1--1,1|(792,548)|
>2,97,1,0,43,0,0,-1--1--1,1|(1047,470)|
>100,97,1,0,43,0,0,-1--1--1,1|(940,501)|
>102,22,1,0,43,0,0,-1--1--1,1|(1332,528)|
>102,104,1,0,43,0,0,-1--1--1,1|(1094,533)|
>104,1,1,0,43,0,0,-1--1--1,1|(861,572)|
>97,6,1,0,43,0,0,-1--1--1,1|(713,408)|
>66,108,1,0,45,0,0,-1--1--1,1|(476,689)|
>57,108,1,0,45,0,0,-1--1--1,1|(401,736)|
>108,56,1,0,43,0,0,-1--1--1,1|(273,701)|
>112,3,1,0,43,0,0,-1--1--1,1|(1119,651)|
>112,2,1,0,43,0,0,-1--1--1,1|(1319,492)|
>22,112,1,0,45,0,0,-1--1--1,1|(1394,561)|
>47,116,1,0,45,0,0,-1--1--1,1|(423,279)|
>116,52,1,0,45,0,0,-1--1--1,1|(466,363)|
>58,43,1,0,43,0,0,-1--1--1,1|(287,546)|
>48,78,1,0,43,0,0,-1--1--1,1|(1165,422)|
>124,125,1,0,43,0,0,-1--1--1,1|(1057,436)|
>122,123,1,0,43,0,0,-1--1--1,1|(1073,238)|
>121,123,1,0,43,0,0,-1--1--1,1|(885,122)|
>123,48,1,0,43,0,0,-1--1--1,1|(1069,313)|
>127,128,1,0,43,0,0,-1--1--1,1|(916,257)|
>125,48,1,0,43,0,0,-1--1--1,1|(1088,385)|
>128,123,1,0,43,0,0,-1--1--1,1|(983,277)|
>128,125,1,0,43,0,0,-1--1--1,1|(1025,355)|
>137,121,0,0,43,0,0,-1--1--1,1|(814,277)|
>136,121,1,0,43,0,0,-1--1--1,1|(879,299)|
>28,23,1,0,43,0,0,-1--1--1,1|(1307,721)|
>141,57,1,0,43,0,0,-1--1--1,1|(434,800)|
>3,143,1,0,43,0,0,-1--1--1,1|(810,749)|
>116,143,1,0,43,0,0,-1--1--1,1|(559,606)|
>143,94,1,0,45,0,0,-1--1--1,1|(990,822)|
>97,77,1,0,43,0,0,-1--1--1,1|(558,474)|
>136,125,1,0,43,0,0,-1--1--1,1|(974,442)|
