# Supplementary material for: Policy options for surgical mentoring: Lessons from Zambia based on stakeholder consultation and systems science
Source: PLoS One. 2021 Sep 29;16(9):e0257597. doi: 10.1371/journal.pone.0257597 (PMC8480833; doi:10.1371/journal.pone.0257597)
Supplement: S1 Data — (ZIP) [file pone.0257597.s001.zip › WeightedAutocorrelation.R]

WeightedAutocorrelation <- function(x, also.mean = F){
  out <- sum(ARMAacf(x)[1:10]) # * exp(0:(-9)))
  if(also.mean){
    return(paste(c(out, mean(x, na.rm = T)), collapse = "!"))
  } else {
    return(out)
  }
}
