# Supplementary material for: Policy options for surgical mentoring: Lessons from Zambia based on stakeholder consultation and systems science
Source: PLoS One. 2021 Sep 29;16(9):e0257597. doi: 10.1371/journal.pone.0257597 (PMC8480833; doi:10.1371/journal.pone.0257597)
Supplement: S1 Data — (ZIP) [file pone.0257597.s001.zip › zim.mdl]

{UTF-8}
DH priority for surgery  = A FUNCTION OF( "Mngmnt information system w/ clear surgical indicators"
,Patient demand,Surgical burden in district)
	~	
	~		|

Scope of surgery  = A FUNCTION OF( Cover from a specialist,Scope according to legal framework
)
	~	
	~		|

"Staff capacity & skills"  = A FUNCTION OF( "# support staff","# surgical staff",Feedback from CH
,Inclusion of surgery in PIMM,Opportunities to practice,Protocols,"Range of expertise (esp. CCN/AN-prov)"
,Surgical mentoring)
	~	
	~		|

Cover from a specialist  = A FUNCTION OF( )
	~	
	~		|

Supplies ordered  = A FUNCTION OF( "Data-based monitoring/planning for surgery",Funds available for surgery
)
	~	
	~		|

DH debts  = A FUNCTION OF( )
	~	
	~		|

Provincial support  = A FUNCTION OF( Quarterly surgical mentoring review meetings in province
)
	~	
	~		|

Surgical mentoring  = A FUNCTION OF( Funding for trips,Learning from EMOC,Mentee continuity
,MoH support,Provincial support)
	~	
	~		|

Quarterly surgical mentoring review meetings in province  = A FUNCTION OF( DH priority for surgery
)
	~	
	~		|

DH Funds  = A FUNCTION OF( DH debts,Scope according to legal framework)
	~	
	~		|

Funds available for surgery  = A FUNCTION OF( Budget line for surgery,DH Funds)
	~	
	~		|

Referrals from HC  = A FUNCTION OF( Diagnostic skills at HC,Transport)
	~	
	~		|

"# support staff"  = A FUNCTION OF( )
	~	
	~		|

"# surgical staff"  = A FUNCTION OF( "Burn-out",Scope according to legal framework)
	~	
	~		|

"Available sets & equipment"  = A FUNCTION OF( )
	~	
	~		|

Benefits to patients  = A FUNCTION OF( Quality of surgery,Volume of essential surgery at DH
)
	~	
	~		|

Budget line for surgery  = A FUNCTION OF( )
	~	
	~		|

"Burn-out"  = A FUNCTION OF( Workload)
	~	
	~		|

Career chances  = A FUNCTION OF( "Acknowledgement/certification of mentees")
	~	
	~		|

"Acknowledgement/certification of mentees"  = A FUNCTION OF( )
	~	
	~		|

Community awareness  = A FUNCTION OF( Raising awareness of surgical need)
	~	
	~		|

"Data-based monitoring/planning for surgery"  = A FUNCTION OF( Supplies needed)
	~	
	~		|

Diagnostic skills at HC  = A FUNCTION OF( )
	~	
	~		|

"Evidence of mentoring (cost-)effectiveness"  = A FUNCTION OF( )
	~	
	~		|

Feedback from CH  = A FUNCTION OF( referrals to CH)
	~	
	~		|

Funding for trips  = A FUNCTION OF( )
	~	
	~		|

"Generator/backup availability"  = A FUNCTION OF( DH Funds)
	~	
	~		|

Going to school  = A FUNCTION OF( )
	~	
	~		|

"Infrastructure: esp. ward+ICU"  = A FUNCTION OF( Power availability)
	~	
	~		|

Learning from EMOC  = A FUNCTION OF( )
	~	
	~		|

Mentee continuity  = A FUNCTION OF( Mentee turnover)
	~	
	~		|

Mentee turnover  = A FUNCTION OF( "Acknowledgement/certification of mentees",Going to school
,Transfers)
	~	
	~		|

"Mngmnt information system w/ clear surgical indicators"  = A FUNCTION OF( MoH support
)
	~	
	~		|

MoH support  = A FUNCTION OF( "Evidence of mentoring (cost-)effectiveness")
	~	
	~		|

Workload  = A FUNCTION OF( Volume of essential surgery at DH)
	~	
	~		|

Patient demand  = A FUNCTION OF( Community awareness)
	~	
	~		|

Inclusion of surgery in PIMM  = A FUNCTION OF( )
	~	
	~		|

Power availability  = A FUNCTION OF( "Generator/backup availability")
	~	
	~		|

Protocols  = A FUNCTION OF( )
	~	
	~		|

Quality of surgery  = A FUNCTION OF( Volume of essential surgery at DH)
	~	
	~		|

Raising awareness of surgical need  = A FUNCTION OF( )
	~	
	~		|

"Range of expertise (esp. CCN/AN-prov)"  = A FUNCTION OF( )
	~	
	~		|

Transfusion services  = A FUNCTION OF( )
	~	
	~		|

Scope according to legal framework  = A FUNCTION OF( )
	~	
	~		|

DH Spending on other priorities  = A FUNCTION OF( DH Funds)
	~	
	~		|

Supplies needed  = A FUNCTION OF( "Surgical/medical supplies in stock")
	~	
	~		|

Transport  = A FUNCTION OF( )
	~	
	~		|

Surgical burden in district  = A FUNCTION OF( )
	~	
	~		|

"Surgical/medical supplies in stock"  = A FUNCTION OF( Supplies ordered,Supplies used
)
	~	
	~		|

Transfers  = A FUNCTION OF( )
	~	
	~		|

Volume of essential surgery at DH  = A FUNCTION OF( "Available sets & equipment","Infrastructure: esp. ward+ICU"
,Patient demand,Referrals from HC,Scope of surgery,"Staff capacity & skills","Surgical/medical supplies in stock"
,Transfusion services)
	~	
	~		|

referrals to CH  = A FUNCTION OF( Volume of essential surgery at DH)
	~	
	~		|

Opportunities to practice  = A FUNCTION OF( Volume of essential surgery at DH)
	~	
	~		|

Supplies used  = A FUNCTION OF( Volume of essential surgery at DH)
	~	
	~		|

********************************************************
	.Control
********************************************************~
		Simulation Control Parameters
	|

FINAL TIME  = 100
	~	Month
	~	The final time for the simulation.
	|

INITIAL TIME  = 0
	~	Month
	~	The initial time for the simulation.
	|

SAVEPER  = 
        TIME STEP
	~	Month [0,?]
	~	The frequency with which output is stored.
	|

TIME STEP  = 1
	~	Month [0,?]
	~	The time step for the simulation.
	|

\\\---/// Sketch information - do not modify anything except names
V160  Do not put anything below this section - it will be ignored
*View 1
$Times New Roman|12|B|0-0-0|0-0-0|0-0-255|-1--1--1|-1--1--1|120,120,70,0
|1,Volume of essential surgery at DH,871,646,97,36,3,0,0,0,0,0,-1--1--1
|2,"Staff capacity & skills",1013,504,73,32,8,0,0,0,0,0,-1--1--1
|3,referrals to CH,534,499,69,11,8,0,0,0,0,0,-1--1--1
|6,Benefits to patients,1026,801,49,23,8,0,0,0,0,0,-1--1--1
|7,Opportunities to practice,702,519,73,23,8,0,0,0,0,0,-1--1--1
|11,Supplies used,660,734,58,13,8,0,0,0,0,0,-1--1--1
|12,"Surgical/medical supplies in stock",544,683,73,23,8,0,0,0,0,0,-1--1--1
|16,"Infrastructure: esp. ward+ICU",373,491,113,28,8,0,0,0,0,0,-1--1--1
|18,"# surgical staff",1255,584,43,23,8,0,0,0,0,0,-1--1--1
|19,"# support staff",919,365,42,23,8,0,0,0,0,0,-1--1--1
|22,"Range of expertise (esp. CCN/AN-prov)",617,331,91,23,8,0,0,0,0,0,-1--1--1
|24,Power availability,250,365,49,23,8,0,0,0,0,0,-1--1--1
|25,"Generator/backup availability",205,482,82,23,8,0,0,0,0,0,-1--1--1
|26,DH Funds,90,660,44,13,8,0,0,0,0,0,-1--1--1
|30,"Available sets & equipment",425,565,73,23,8,0,0,0,0,0,-1--1--1
|32,Transport,574,762,44,13,8,0,0,0,0,0,-1--1--1
|33,Referrals from HC,721,783,59,25,8,0,0,0,0,0,-1--1--1
|36,Diagnostic skills at HC,860,763,60,21,8,0,0,0,0,0,-1--1--1
|37,"Data-based monitoring/planning for surgery",299,721,89,34,8,0,0,0,0,0,-1--1--1
|38,Feedback from CH,435,388,67,23,8,0,0,0,0,0,-1--1--1
|41,Supplies needed,429,785,37,23,8,0,0,0,0,0,-1--1--1
|42,Supplies ordered,402,622,37,23,8,0,0,0,0,0,-1--1--1
|47,Protocols,794,349,42,13,8,0,0,0,0,0,-1--1--1
|49,Community awareness,697,844,51,23,8,0,0,0,0,0,-1--1--1
|50,Patient demand,841,859,35,23,8,0,0,0,0,0,-1--1--1
|53,Quality of surgery,1176,740,45,23,8,0,0,0,0,0,-1--1--1
|54,Workload,1165,688,44,13,8,0,0,0,0,0,-1--1--1
|55,"Burn-out",1296,662,40,13,8,0,0,0,0,0,-1--1--1
|61,Budget line for surgery,250,566,66,23,8,0,0,0,0,0,-1--1--1
|62,DH Spending on other priorities,183,826,71,23,8,0,0,0,0,0,-1--1--1
|64,Transfusion services,562,584,53,23,8,0,0,0,0,0,-1--1--1
|66,Scope of surgery,1411,487,39,23,8,0,0,0,0,0,-1--1--1
|68,Scope according to legal framework,1450,615,64,34,8,0,0,0,0,0,-1--1--1
|72,Surgical mentoring,1213,432,58,27,3,0,0,0,0,0,-1--1--1
|74,Mentee continuity,965,244,44,23,8,0,0,0,0,0,-1--1--1
|75,Mentee turnover,842,171,39,23,8,0,0,0,0,0,-1--1--1
|78,"Evidence of mentoring (cost-)effectiveness",1070,166,99,23,8,0,0,0,0,0,-1--1--1
|79,MoH support,1117,254,58,13,8,0,0,0,0,0,-1--1--1
|82,DH priority for surgery,1603,325,67,23,8,0,0,0,0,0,-1--1--1
|83,Surgical burden in district,1576,180,69,23,8,0,0,0,0,0,-1--1--1
|85,Funding for trips,1247,257,51,23,8,0,0,0,0,0,-1--1--1
|87,Quarterly surgical mentoring review meetings in province,1396,290,91,34,8,0,0,0,0,0,-1--1--1
|88,Inclusion of surgery in PIMM,1037,403,55,36,8,0,0,0,0,0,-1--1--1
|89,"Mngmnt information system w/ clear surgical indicators",1318,193,87,37,8,0,0,0,0,0,-1--1--1
|91,Raising awareness of surgical need,510,839,82,23,8,0,0,0,0,0,-1--1--1
|93,Transfers,298,205,43,13,8,0,0,0,0,0,-1--1--1
|94,Going to school,858,289,39,23,8,0,0,0,0,0,-1--1--1
|97,"Acknowledgement/certification of mentees",350,283,138,23,8,0,0,0,0,0,-1--1--1
|99,Career chances,738,244,35,23,8,0,0,0,0,0,-1--1--1
|101,Learning from EMOC,1116,319,64,23,8,0,0,0,0,0,-1--1--1
|104,DH debts,118,420,42,13,8,0,0,0,0,0,-1--1--1
|106,Funds available for surgery,258,637,68,23,8,0,0,0,0,0,-1--1--1
|110,Cover from a specialist,1432,405,59,23,8,0,0,0,0,0,-1--1--1
|115,Provincial support,1315,378,45,23,8,0,0,0,0,0,-1--1--1
|119,"
B
,423,698,20,20,4,131,0,0,-1,0,-1--1--1
|120,"
B
,702,696,20,20,4,131,0,0,-1,0,-1--1--1
|121,"
R
,859,579,20,20,4,131,0,0,-1,0,-1--1--1
|122,"
R
,520,454,20,20,4,131,0,0,-1,0,-1--1--1
|123,"
B
,1115,613,20,20,5,131,0,0,-1,0,-1--1--1
>2,1,1,0,43,0,0,-1--1--1,1|(948,568)|
>1,3,1,0,45,0,0,-1--1--1,1|(680,562)|
>1,7,1,0,43,0,0,-1--1--1,1|(802,581)|
>7,2,1,0,43,0,0,-1--1--1,1|(779,544)|
>1,6,1,0,43,0,0,-1--1--1,1|(950,678)|
>1,11,1,0,43,0,0,-1--1--1,1|(779,724)|
>11,12,1,0,45,0,0,-1--1--1,1|(578,721)|
>12,1,1,0,43,0,0,-1--1--1,1|(688,666)|
>16,1,1,0,43,0,0,-1--1--1,1|(611,564)|
>18,2,1,0,43,0,0,-1--1--1,1|(1187,572)|
>19,2,1,0,43,0,0,-1--1--1,1|(959,409)|
>22,2,1,0,43,0,0,-1--1--1,1|(798,409)|
>26,25,0,0,43,0,0,-1--1--1,1|(140,581)|
>25,24,1,0,43,0,0,-1--1--1,1|(200,420)|
>24,16,1,0,43,0,0,-1--1--1,1|(300,451)|
>30,1,1,0,43,0,0,-1--1--1,1|(498,597)|
>33,1,1,0,43,0,0,-1--1--1,1|(813,737)|
>32,33,0,0,43,0,0,-1--1--1,1|(633,770)|
>3,38,1,0,43,0,0,-1--1--1,1|(473,459)|
>38,2,1,0,43,0,0,-1--1--1,1|(700,489)|
>12,41,0,0,45,0,0,-1--1--1,1|(491,729)|
>41,37,1,0,43,0,0,-1--1--1,1|(366,770)|
>37,42,1,0,43,0,0,-1--1--1,1|(338,658)|
>42,12,1,0,43,0,0,-1--1--1,1|(468,631)|
>47,2,0,0,43,0,0,-1--1--1,1|(883,412)|
>49,50,0,0,43,0,0,-1--1--1,1|(770,851)|
>50,1,1,0,43,0,0,-1--1--1,1|(936,788)|
>1,54,1,0,43,0,0,-1--1--1,1|(974,654)|
>54,55,0,0,43,0,0,-1--1--1,1|(1225,676)|
>1,53,1,0,45,0,0,-1--1--1,1|(968,663)|
>55,18,1,0,45,0,0,-1--1--1,1|(1286,617)|
>53,6,0,0,43,0,0,-1--1--1,1|(1109,766)|
>26,62,1,0,43,0,0,-1--1--1,1|(130,779)|
>64,1,0,0,43,0,0,-1--1--1,1|(687,608)|
>66,1,1,0,43,0,0,-1--1--1,1|(1167,541)|
>68,66,0,0,43,0,0,-1--1--1,1|(1431,552)|
>68,18,0,0,43,0,0,-1--1--1,1|(1348,598)|
>68,26,1,0,43,0,0,-1--1--1,1|(669,914)|
>72,2,1,0,43,0,0,-1--1--1,1|(1127,462)|
>75,74,1,0,45,0,0,-1--1--1,1|(911,217)|
>74,72,1,0,43,0,0,-1--1--1,1|(1019,310)|
>79,72,1,0,43,0,0,-1--1--1,1|(1207,323)|
>78,79,1,0,43,0,0,-1--1--1,1|(1075,206)|
>83,82,1,0,43,0,0,-1--1--1,1|(1599,248)|
>85,72,1,0,43,0,0,-1--1--1,1|(1266,337)|
>79,89,1,0,43,0,0,-1--1--1,1|(1219,203)|
>91,49,1,0,43,0,0,-1--1--1,1|(650,849)|
>93,75,1,0,43,0,0,-1--1--1,1|(667,142)|
>94,75,1,0,43,0,0,-1--1--1,1|(866,229)|
>97,75,1,0,45,0,0,-1--1--1,1|(620,221)|
>97,99,1,0,43,0,0,-1--1--1,1|(549,286)|
>101,72,1,0,43,0,0,-1--1--1,1|(1150,363)|
>36,33,1,0,43,0,0,-1--1--1,1|(797,802)|
>104,26,1,0,45,0,0,-1--1--1,1|(74,560)|
>61,106,0,0,43,0,0,-1--1--1,1|(252,594)|
>26,106,1,0,43,0,0,-1--1--1,1|(169,637)|
>106,42,1,0,43,0,0,-1--1--1,1|(335,609)|
>110,66,0,0,43,0,0,-1--1--1,1|(1423,439)|
>89,82,1,0,43,0,0,-1--1--1,1|(1466,224)|
>50,82,1,0,43,0,0,-1--1--1,1|(1566,529)|
>82,87,1,0,43,0,0,-1--1--1,1|(1521,357)|
>87,115,0,0,43,0,0,-1--1--1,1|(1355,334)|
>115,72,1,0,43,0,0,-1--1--1,1|(1296,420)|
>88,2,0,0,43,0,0,-1--1--1,1|(1026,448)|
