# Supplementary material for: Policy options for surgical mentoring: Lessons from Zambia based on stakeholder consultation and systems science
Source: PLoS One. 2021 Sep 29;16(9):e0257597. doi: 10.1371/journal.pone.0257597 (PMC8480833; doi:10.1371/journal.pone.0257597)
Supplement: S1 Data — (ZIP) [file pone.0257597.s001.zip › ZoomInOnVariable.R]

ZoomInOnVariable <- function(g, vertex.names, distance.shown = 0, as.numbers = F, layout.in = layout_with_dh, main.in = ""){
  if(length(vertex.names) == 1){
    plotcld(make_ego_graph(g3, distance.shown, which(V(g)$name %in% vertex.names))[[1]], as.numbers = as.numbers, layout.in = layout.in, main = main.in)   
  } else {
    plotcld(delete_vertices(g, V(g)$name[!(V(g)$name %in% vertex.names)]), as.numbers = as.numbers, layout.in = layout.in, main = main.in)
  }
}
