# Supplementary material for: Policy options for surgical mentoring: Lessons from Zambia based on stakeholder consultation and systems science
Source: PLoS One. 2021 Sep 29;16(9):e0257597. doi: 10.1371/journal.pone.0257597 (PMC8480833; doi:10.1371/journal.pone.0257597)
Supplement: S1 Data — (ZIP) [file pone.0257597.s001.zip › CLD_analysis_tool.xlsx]

## Sheet: CLDs
CLD	Type	v1	v2	polarity
ZIM	VAR	1	Volume of essential surgery at DH	NA
ZIM	VAR	2	Staff capacity & skills	NA
ZIM	VAR	3	referrals to CH	NA
ZIM	VAR	6	Benefits to patients	NA
ZIM	VAR	7	Opportunities to practice	NA
ZIM	VAR	11	Supplies used	NA
ZIM	VAR	12	Surgical/medical supplies in stock	NA
ZIM	VAR	16	Infrastructure: esp. ward+ICU	NA
ZIM	VAR	18	# surgical staff	NA
ZIM	VAR	19	# support staff	NA
ZIM	VAR	22	Range of expertise (esp. CCN/AN-prov)	NA
ZIM	VAR	24	Power availability	NA
ZIM	VAR	25	Generator/backup availability	NA
ZIM	VAR	26	DH Funds	NA
ZIM	VAR	30	Available sets & equipment	NA
ZIM	VAR	32	Transport	NA
ZIM	VAR	33	Referrals from HC	NA
ZIM	VAR	36	Diagnostic skills at HC	NA
ZIM	VAR	37	Data-based monitoring/planning for surgery	NA
ZIM	VAR	38	Feedback from CH	NA
ZIM	VAR	41	Supplies needed	NA
ZIM	VAR	42	Supplies ordered	NA
ZIM	VAR	47	Protocols	NA
ZIM	VAR	49	Community awareness	NA
ZIM	VAR	50	Patient demand	NA
ZIM	VAR	53	Quality of surgery	NA
ZIM	VAR	54	Workload	NA
ZIM	VAR	55	Burn-out	NA
ZIM	VAR	61	Budget line for surgery	NA
ZIM	VAR	62	DH Spending on other priorities	NA
ZIM	VAR	64	Transfusion services	NA
ZIM	VAR	66	Scope of surgery	NA
ZIM	VAR	68	Scope according to legal framework	NA
ZIM	VAR	72	Surgical mentoring	NA
ZIM	VAR	74	Mentee continuity	NA
ZIM	VAR	75	Mentee turnover	NA
ZIM	VAR	78	Evidence of mentoring (cost-)effectiveness	NA
ZIM	VAR	79	MoH support	NA
ZIM	VAR	82	DH priority for surgery	NA
ZIM	VAR	83	Surgical burden in district	NA
ZIM	VAR	85	Funding for trips	NA
ZIM	VAR	87	Quarterly surgical mentoring review meetings in province	NA
ZIM	VAR	88	Inclusion of surgery in PIMM	NA
ZIM	VAR	89	Mngmnt information system w/ clear surgical indicators	NA
ZIM	VAR	91	Raising awareness of surgical need	NA
ZIM	VAR	93	Transfers	NA
ZIM	VAR	94	Going to school	NA
ZIM	VAR	97	Acknowledgement/certification of mentees	NA
ZIM	VAR	99	Career chances	NA
ZIM	VAR	101	Learning from EMOC	NA
ZIM	VAR	104	DH debts	NA
ZIM	VAR	106	Funds available for surgery	NA
ZIM	VAR	110	Cover from a specialist	NA
ZIM	VAR	115	Provincial support	NA
ZIM	LINK	2	1	1
ZIM	LINK	1	3	-1
ZIM	LINK	1	7	1
ZIM	LINK	7	2	1
ZIM	LINK	1	6	1
ZIM	LINK	1	11	1
ZIM	LINK	11	12	-1
ZIM	LINK	12	1	1
ZIM	LINK	16	1	1
ZIM	LINK	18	2	1
ZIM	LINK	19	2	1
ZIM	LINK	22	2	1
ZIM	LINK	26	25	1
ZIM	LINK	25	24	1
ZIM	LINK	24	16	1
ZIM	LINK	30	1	1
ZIM	LINK	33	1	1
ZIM	LINK	32	33	1
ZIM	LINK	3	38	1
ZIM	LINK	38	2	1
ZIM	LINK	12	41	-1
ZIM	LINK	41	37	1
ZIM	LINK	37	42	1
ZIM	LINK	42	12	1
ZIM	LINK	47	2	1
ZIM	LINK	49	50	1
ZIM	LINK	50	1	1
ZIM	LINK	1	54	1
ZIM	LINK	54	55	1
ZIM	LINK	1	53	-1
ZIM	LINK	55	18	-1
ZIM	LINK	53	6	1
ZIM	LINK	26	62	1
ZIM	LINK	64	1	1
ZIM	LINK	66	1	1
ZIM	LINK	68	66	1
ZIM	LINK	68	18	1
ZIM	LINK	68	26	1
ZIM	LINK	72	2	1
ZIM	LINK	75	74	-1
ZIM	LINK	74	72	1
ZIM	LINK	79	72	1
ZIM	LINK	78	79	1
ZIM	LINK	83	82	1
ZIM	LINK	85	72	1
ZIM	LINK	79	89	1
ZIM	LINK	91	49	1
ZIM	LINK	93	75	1
ZIM	LINK	94	75	1
ZIM	LINK	97	75	-1
ZIM	LINK	97	99	1
ZIM	LINK	101	72	1
ZIM	LINK	36	33	1
ZIM	LINK	104	26	-1
ZIM	LINK	61	106	1
ZIM	LINK	26	106	1
ZIM	LINK	106	42	1
ZIM	LINK	110	66	1
ZIM	LINK	89	82	1
ZIM	LINK	50	82	1
ZIM	LINK	82	87	1
ZIM	LINK	87	115	1
ZIM	LINK	115	72	1
ZIM	LINK	88	2	1
NAM	VAR	1	Volume of essential surgery at DH	NA
NAM	VAR	2	Staff capacity & skills	NA
NAM	VAR	3	Referrals to CH	NA
NAM	VAR	6	Benefits to patients	NA
NAM	VAR	7	Opportunities to practice	NA
NAM	VAR	11	Theatre supplies used	NA
NAM	VAR	12	Supplies in stock	NA
NAM	VAR	16	Surgical diagnostic skills health workers	NA
NAM	VAR	17	Appropriate referrals from HC	NA
NAM	VAR	20	Theatre equipment	NA
NAM	VAR	21	Transport for HC	NA
NAM	VAR	22	Trained OT staff	NA
NAM	VAR	23	Motivated staff	NA
NAM	VAR	25	Established posts	NA
NAM	VAR	28	Employment conditions	NA
NAM	VAR	30	District needs	NA
NAM	VAR	32	Staff working hard	NA
NAM	VAR	35	Workload	NA
NAM	VAR	38	Feedback on HC referrals	NA
NAM	VAR	39	HC staff skills	NA
NAM	VAR	40	HC staff motivation	NA
NAM	VAR	43	Provincial WhatsApp group usage	NA
NAM	VAR	44	Infrastructure (CC+HDU)	NA
NAM	VAR	47	Community sensitization	NA
NAM	VAR	48	Patient awareness	NA
NAM	VAR	49	Surgical mentoring	NA
NAM	VAR	53	Patients presenting	NA
NAM	VAR	58	Surgery budget DH	NA
NAM	VAR	59	Procurement supplies	NA
NAM	VAR	60	Maintenance	NA
NAM	VAR	61	Vehicle maintenance+fuel	NA
NAM	VAR	62	Allowances for accompanying patients	NA
NAM	VAR	68	CMS performance	NA
NAM	VAR	70	Private procurement	NA
NAM	VAR	74	Opportunities to exchange experience	NA
NAM	VAR	77	DH cost of referrals	NA
NAM	VAR	79	Public confidence/satisfaction	NA
NAM	VAR	80	Staff confidence	NA
NAM	VAR	85	Community participation	NA
NAM	VAR	88	HC costs of referrals	NA
NAM	VAR	90	Patients presenting at HC	NA
NAM	VAR	91	Unmet need	NA
NAM	VAR	94	Intra-district WA group	NA
NAM	VAR	96	Moderator effectiveness	NA
NAM	VAR	97	Assigning cases to mentors	NA
NAM	VAR	99	WA response time	NA
NAM	VAR	100	Mentee WA motivation	NA
NAM	VAR	106	Award for being active WA mentor	NA
NAM	VAR	109	Moderator has time	NA
NAM	VAR	110	Moderator has influence	NA
NAM	VAR	113	Learning from WA experiences elsewhere	NA
NAM	VAR	114	Mentor motivation	NA
NAM	VAR	118	Funding for trips	NA
NAM	VAR	121	Surgical performance review meetings	NA
NAM	VAR	122	Ongoing mentorship program (surgical component)	NA
NAM	VAR	124	Possibilities for mentees becoming mentors for HC	NA
NAM	VAR	129	Job satisfaction	NA
NAM	VAR	134	Complication rates	NA
NAM	VAR	137	DH spending on other priorities	NA
NAM	VAR	147	Surgery budget HC	NA
NAM	LINK	2	1	1
NAM	LINK	1	3	-1
NAM	LINK	1	7	1
NAM	LINK	7	2	1
NAM	LINK	1	6	1
NAM	LINK	1	11	1
NAM	LINK	11	12	-1
NAM	LINK	12	1	1
NAM	LINK	16	17	1
NAM	LINK	17	1	1
NAM	LINK	22	2	1
NAM	LINK	25	22	1
NAM	LINK	22	23	1
NAM	LINK	28	23	1
NAM	LINK	30	25	1
NAM	LINK	23	32	1
NAM	LINK	32	1	1
NAM	LINK	35	23	-1
NAM	LINK	1	35	1
NAM	LINK	38	16	1
NAM	LINK	38	40	1
NAM	LINK	20	1	1
NAM	LINK	44	1	1
NAM	LINK	49	7	1
NAM	LINK	49	2	1
NAM	LINK	47	48	1
NAM	LINK	48	53	1
NAM	LINK	53	1	1
NAM	LINK	21	53	1
NAM	LINK	21	17	1
NAM	LINK	58	59	1
NAM	LINK	58	60	1
NAM	LINK	58	20	1
NAM	LINK	59	12	1
NAM	LINK	60	20	1
NAM	LINK	68	59	1
NAM	LINK	68	70	-1
NAM	LINK	58	70	1
NAM	LINK	70	59	1
NAM	LINK	74	2	1
NAM	LINK	1	40	1
NAM	LINK	3	77	1
NAM	LINK	79	53	1
NAM	LINK	1	79	1
NAM	LINK	1	80	1
NAM	LINK	80	23	1
NAM	LINK	79	85	1
NAM	LINK	85	44	1
NAM	LINK	17	88	1
NAM	LINK	6	91	-1
NAM	LINK	91	53	1
NAM	LINK	94	74	1
NAM	LINK	96	97	1
NAM	LINK	99	100	-1
NAM	LINK	100	43	1
NAM	LINK	96	100	1
NAM	LINK	97	99	-1
NAM	LINK	99	43	-1
NAM	LINK	96	106	1
NAM	LINK	106	99	1
NAM	LINK	109	96	1
NAM	LINK	110	96	1
NAM	LINK	114	43	1
NAM	LINK	113	114	1
NAM	LINK	114	99	-1
NAM	LINK	118	49	1
NAM	LINK	94	40	1
NAM	LINK	122	118	1
NAM	LINK	49	124	1
NAM	LINK	124	39	1
NAM	LINK	39	16	1
NAM	LINK	43	2	1
NAM	LINK	129	23	1
NAM	LINK	1	129	1
NAM	LINK	90	17	1
NAM	LINK	121	74	1
NAM	LINK	1	134	-1
NAM	LINK	134	6	-1
NAM	LINK	58	137	-1
NAM	LINK	147	62	1
NAM	LINK	147	61	1
NAM	LINK	61	21	1
NAM	LINK	62	21	1
NAM	LINK	88	147	-1
UTH	VAR	1	Volume of essential surgery at DH	NA
UTH	VAR	2	Staff capacity & skills	NA
UTH	VAR	3	Referrals to CH	NA
UTH	VAR	6	Benefits to patients	NA
UTH	VAR	7	Opportunities to practice	NA
UTH	VAR	11	Theatre supplies used	NA
UTH	VAR	12	Supplies in stock	NA
UTH	VAR	16	Surgical diagnostic skills health workers	NA
UTH	VAR	17	Appropriate referrals from HC	NA
UTH	VAR	20	Theatre equipment & instruments	NA
UTH	VAR	21	Transport for HC	NA
UTH	VAR	22	Trained OT staff	NA
UTH	VAR	23	Motivated staff	NA
UTH	VAR	25	Approved established posts	NA
UTH	VAR	28	Employment conditions	NA
UTH	VAR	29	District needs	NA
UTH	VAR	31	Staff working hard	NA
UTH	VAR	34	Workload	NA
UTH	VAR	37	Feedback on HC referrals	NA
UTH	VAR	38	HC staff skills	NA
UTH	VAR	39	HC staff motivation	NA
UTH	VAR	42	Provincial WhatsApp group usage	NA
UTH	VAR	43	Infrastructure (CC+HDU)	NA
UTH	VAR	46	Community sensitization	NA
UTH	VAR	47	Patient awareness	NA
UTH	VAR	48	Surgical mentoring	NA
UTH	VAR	52	Patients presenting	NA
UTH	VAR	56	Surgery budget DH	NA
UTH	VAR	57	Procurement supplies	NA
UTH	VAR	58	Maintenance	NA
UTH	VAR	64	MSL performance	NA
UTH	VAR	66	Private procurement	NA
UTH	VAR	70	Opportunities to exchange experience	NA
UTH	VAR	72	Performance review meetings	NA
UTH	VAR	75	Total cost of referrals for DH	NA
UTH	VAR	77	Public confidence/satisfaction	NA
UTH	VAR	78	Staff confidence/satisfaction	NA
UTH	VAR	83	Community participation	NA
UTH	VAR	86	Unmet need	NA
UTH	VAR	89	Intra-district WA group	NA
UTH	VAR	94	Specialized surgery at CH	NA
UTH	VAR	95	Opportunities for feedback from CH	NA
UTH	VAR	97	Quality of surgery	NA
UTH	VAR	100	Protocols	NA
UTH	VAR	102	Scope of practice	NA
UTH	VAR	104	Scope of surgery	NA
UTH	VAR	108	DH funds	NA
UTH	VAR	112	Use of untrained staff	NA
UTH	VAR	116	Self-referrals to CH	NA
UTH	VAR	121	Province involvement	NA
UTH	VAR	122	Partnerships	NA
UTH	VAR	123	Funding for mentoring	NA
UTH	VAR	124	Support from CH	NA
UTH	VAR	125	Time for mentoring	NA
UTH	VAR	127	Enforcement of mentorship guidelines	NA
UTH	VAR	128	Mentoring in CH or DH action plans	NA
UTH	VAR	136	Professional associations support for mentoring	NA
UTH	VAR	137	Evidence of CE of mentoring	NA
UTH	VAR	141	Partnerships	NA
UTH	VAR	143	Patient burden CH	NA
UTH	LINK	2	1	1
UTH	LINK	1	3	-1
UTH	LINK	1	7	1
UTH	LINK	7	2	1
UTH	LINK	1	6	1
UTH	LINK	1	11	1
UTH	LINK	11	12	-1
UTH	LINK	12	1	1
UTH	LINK	16	17	1
UTH	LINK	17	1	1
UTH	LINK	22	2	1
UTH	LINK	25	22	1
UTH	LINK	22	23	1
UTH	LINK	29	25	1
UTH	LINK	23	31	1
UTH	LINK	31	1	1
UTH	LINK	34	23	-1
UTH	LINK	1	34	1
UTH	LINK	37	16	1
UTH	LINK	37	39	1
UTH	LINK	20	1	1
UTH	LINK	43	1	1
UTH	LINK	48	7	1
UTH	LINK	48	2	1
UTH	LINK	46	47	1
UTH	LINK	47	52	1
UTH	LINK	52	1	1
UTH	LINK	21	17	1
UTH	LINK	56	57	1
UTH	LINK	56	58	1
UTH	LINK	56	20	1
UTH	LINK	57	12	1
UTH	LINK	58	20	1
UTH	LINK	64	57	1
UTH	LINK	64	66	-1
UTH	LINK	56	66	1
UTH	LINK	66	57	1
UTH	LINK	70	2	1
UTH	LINK	72	70	1
UTH	LINK	1	39	1
UTH	LINK	3	75	1
UTH	LINK	77	52	1
UTH	LINK	1	77	1
UTH	LINK	1	78	1
UTH	LINK	78	23	1
UTH	LINK	77	83	1
UTH	LINK	83	43	1
UTH	LINK	6	86	-1
UTH	LINK	86	52	1
UTH	LINK	89	70	1
UTH	LINK	89	39	1
UTH	LINK	38	16	1
UTH	LINK	42	70	1
UTH	LINK	3	95	1
UTH	LINK	1	97	-1
UTH	LINK	2	97	1
UTH	LINK	100	97	1
UTH	LINK	102	22	1
UTH	LINK	102	104	1
UTH	LINK	104	1	1
UTH	LINK	97	6	1
UTH	LINK	66	108	-1
UTH	LINK	57	108	-1
UTH	LINK	108	56	1
UTH	LINK	112	3	1
UTH	LINK	112	2	1
UTH	LINK	22	112	-1
UTH	LINK	47	116	-1
UTH	LINK	116	52	-1
UTH	LINK	58	43	1
UTH	LINK	48	78	1
UTH	LINK	124	125	1
UTH	LINK	122	123	1
UTH	LINK	121	123	1
UTH	LINK	123	48	1
UTH	LINK	127	128	1
UTH	LINK	125	48	1
UTH	LINK	128	123	1
UTH	LINK	128	125	1
UTH	LINK	137	121	1
UTH	LINK	136	121	1
UTH	LINK	28	23	1
UTH	LINK	141	57	1
UTH	LINK	3	143	1
UTH	LINK	116	143	1
UTH	LINK	143	94	-1
UTH	LINK	97	77	1
UTH	LINK	136	125	1
LIV	VAR	1	Volume of essential surgery at DH	NA
LIV	VAR	2	Staff capacity & skills	NA
LIV	VAR	3	Inappropriate referrals to CH	NA
LIV	VAR	6	Human resources DH	NA
LIV	VAR	8	Incentives for working at DH	NA
LIV	VAR	9	Staff burn-out	NA
LIV	VAR	11	Workload	NA
LIV	VAR	15	Surgical mentoring and other forms of in-service training	NA
LIV	VAR	18	CH opportunities for training	NA
LIV	VAR	20	Quality of surgery	NA
LIV	VAR	22	Number of available mentors	NA
LIV	VAR	23	planning/monitoring/accounting	NA
LIV	VAR	25	Alligning with existing TSS	NA
LIV	VAR	26	DH demand for mentoring	NA
LIV	VAR	27	CH staff interested in mentoring	NA
LIV	VAR	31	Ongoing support of mentors; keeping the focus	NA
LIV	VAR	32	Training new mentors	NA
LIV	VAR	34	Mentor retention	NA
LIV	VAR	37	Mentee continuity	NA
LIV	VAR	38	Teleconsultation	NA
LIV	VAR	39	Communication (channels)	NA
LIV	VAR	42	Funding	NA
LIV	VAR	44	CH support for sending mentors	NA
LIV	VAR	45	Mentors that go on trips	NA
LIV	VAR	49	Provincial support	NA
LIV	VAR	51	Mentoring faculty (w/ zonal focal points)	NA
LIV	VAR	53	Clear schedule of visits	NA
LIV	VAR	54	List of recognized mentors	NA
LIV	VAR	55	Availability transport	NA
LIV	VAR	58	Common understanding of DH-appropriate surgery	NA
LIV	VAR	62	Supplies used	NA
LIV	VAR	64	Workload CH	NA
LIV	VAR	66	Waiting list DH	NA
LIV	VAR	68	DH expenditure on referrals	NA
LIV	VAR	70	Supplies in stock	NA
LIV	VAR	74	Infra & equip	NA
LIV	VAR	76	Specialized surgeons	NA
LIV	VAR	78	Insurance reimbursements	NA
LIV	VAR	80	Insurance coverage	NA
LIV	VAR	82	Kitchen/cleaning/maintenance costs	NA
LIV	VAR	84	Appropriate referrals to CH	NA
LIV	VAR	86	Specialized surgery at CH	NA
LIV	VAR	88	Essential surgeries at CH	NA
LIV	VAR	92	DH ability to spend on other priorities	NA
LIV	VAR	93	Costs to patients	NA
LIV	VAR	97	Benefits to patients	NA
LIV	VAR	99	Protocols dissemination and adherence	NA
LIV	VAR	100	Complications	NA
LIV	VAR	104	Training staff (esp. ANA)	NA
LIV	VAR	106	Attracting+retaining staff	NA
LIV	VAR	109	Staff motivation	NA
LIV	VAR	111	Clear career path	NA
LIV	VAR	113	Organized schedule	NA
LIV	VAR	118	Patients presenting	NA
LIV	VAR	119	Community awareness	NA
LIV	VAR	124	Training opportunities at CH	NA
LIV	VAR	125	Specialists at CH	NA
LIV	VAR	138	Overconfidence DH staff	NA
LIV	VAR	130	CH budget for technical support and supervision	NA
LIV	VAR	132	DHO/PHO pooling	NA
LIV	LINK	2	1	1
LIV	LINK	1	3	-1
LIV	LINK	6	2	1
LIV	LINK	6	9	-1
LIV	LINK	1	11	1
LIV	LINK	11	9	1
LIV	LINK	9	2	-1
LIV	LINK	15	2	1
LIV	LINK	15	8	1
LIV	LINK	8	6	1
LIV	LINK	2	20	1
LIV	LINK	23	15	1
LIV	LINK	27	22	1
LIV	LINK	26	15	1
LIV	LINK	25	15	1
LIV	LINK	32	22	1
LIV	LINK	31	34	1
LIV	LINK	34	22	1
LIV	LINK	39	38	1
LIV	LINK	38	15	1
LIV	LINK	42	15	1
LIV	LINK	22	45	1
LIV	LINK	45	15	1
LIV	LINK	44	45	1
LIV	LINK	49	44	1
LIV	LINK	51	25	1
LIV	LINK	51	54	1
LIV	LINK	51	23	1
LIV	LINK	55	15	1
LIV	LINK	53	15	1
LIV	LINK	54	15	1
LIV	LINK	15	62	1
LIV	LINK	15	64	-1
LIV	LINK	15	66	-1
LIV	LINK	3	68	1
LIV	LINK	62	70	-1
LIV	LINK	70	1	1
LIV	LINK	1	62	1
LIV	LINK	74	1	1
LIV	LINK	76	1	1
LIV	LINK	1	78	1
LIV	LINK	80	78	1
LIV	LINK	1	82	1
LIV	LINK	1	84	1
LIV	LINK	84	86	1
LIV	LINK	3	88	1
LIV	LINK	88	86	-1
LIV	LINK	88	18	-1
LIV	LINK	68	92	-1
LIV	LINK	3	93	1
LIV	LINK	11	3	1
LIV	LINK	1	97	1
LIV	LINK	20	100	-1
LIV	LINK	99	20	1
LIV	LINK	1	20	-1
LIV	LINK	104	6	1
LIV	LINK	8	106	1
LIV	LINK	106	6	1
LIV	LINK	8	109	1
LIV	LINK	111	106	1
LIV	LINK	109	9	-1
LIV	LINK	20	97	1
LIV	LINK	113	119	1
LIV	LINK	119	118	1
LIV	LINK	118	1	1
LIV	LINK	9	20	-1
LIV	LINK	86	124	1
LIV	LINK	124	125	1
LIV	LINK	125	86	1
LIV	LINK	130	42	1
LIV	LINK	132	42	1
LIV	LINK	37	15	1
LIV	LINK	54	27	1
LIV	LINK	23	55	1
LIV	LINK	23	53	1
LIV	LINK	58	138	-1

## Sheet: Combination
CLD1	VAR1	CLD2	VAR2	PREFERRED_NAME (1 OR 2)	x encompasses y	NOTES	ASSESSOR	Henk	Martilord
LIV	Alligning with existing TSS	NAM	Ongoing mentorship program (surgical component)	1		Henk didn't have, kept after discussion	Martilord	0	1
LIV	Benefits to patients	NAM	Benefits to patients	N/A			Martilord	0	1
LIV	Benefits to patients	NAM	Benefits to patients	1			Henk	1	0
LIV	CH budget for technical support and supervision	NAM	Ongoing mentorship program (surgical component)	2		INTEGRATION	Martilord	0	1
LIV	CH budget for technical support and supervision	NAM	Ongoing mentorship program (surgical component)	1			Henk	1	0
LIV	Clear career path	NAM	Employment conditions	2	2 1		Martilord	0	1
LIV	Community awareness	NAM	Patient awareness	1		Henk didn't have, kept after discussion	Martilord	0	1
LIV	Complications	NAM	Complication rates	2			Martilord	0	1
LIV	Complications	NAM	Complication rates	2			Henk	1	0
LIV	DH ability to spend on other priorities	NAM	DH spending on other priorities	1			Martilord	0	1
LIV	DH ability to spend on other priorities	NAM	DH spending on other priorities				Henk	1	0
LIV	DH expenditure on referrals	NAM	DH cost of referrals	1			Martilord	0	1
LIV	DH expenditure on referrals	NAM	DH cost of referrals	1			Henk	1	0
LIV	Funding	NAM	Funding for trips	1			Martilord	0	1
LIV	Funding	NAM	Funding for trips	1			Henk	1	0
LIV	Human resources DH	NAM	Trained OT staff	2		not sure as NAM is only ot	Henk	1	0
LIV	Inappropriate referrals to CH	NAM	Referrals to CH	1		difficult one	Henk	1	0
LIV	Inappropriate referrals to CH	NAM	Referrals to CH	1	2 1		Martilord	0	1
LIV	Incentives for working at DH	NAM	Employment conditions	2			Henk	1	0
LIV	Infra & equip	NAM	Infrastructure (CC+HDU)	1	1 2		Martilord	0	1
LIV	Infra & equip	NAM	Theatre equipment	1	1 2		Martilord	0	1
LIV	Infra & equip	NAM	Infrastructure (CC+HDU)	1			Henk	1	0
LIV	Infra & equip	NAM	Theatre equipment	1			Henk	1	0
LIV	Patients presenting	NAM	Patients presenting	N/A			Martilord	0	1
LIV	Patients presenting	NAM	Patients presenting	1			Henk	1	0
LIV	Staff capacity & skills	NAM	Staff capacity & skills	N/A			Martilord	0	1
LIV	Staff capacity & skills	NAM	Staff capacity & skills	1		concept model	Henk	1	0
LIV	Staff motivation	NAM	Job satisfaction	1			Martilord	0	1
LIV	Supplies in stock	NAM	Supplies in stock	N/A			Martilord	0	1
LIV	Supplies in stock	NAM	Supplies in stock	1		concept model	Henk	1	0
LIV	Supplies used	NAM	Theatre supplies used	1			Martilord	0	1
LIV	Supplies used	NAM	Theatre supplies used	1		concept model	Henk	1	0
LIV	Surgical mentoring and other forms of in-service training	NAM	Surgical mentoring	1			Martilord	0	1
LIV	Surgical mentoring and other forms of in-service training	NAM	Surgical mentoring	2			Henk	1	0
LIV	Volume of essential surgery at DH	NAM	Volume of essential surgery at DH	N/A			Martilord	0	1
LIV	Volume of essential surgery at DH	NAM	Volume of essential surgery at DH	1		concept model	Henk	1	0
LIV	Workload	NAM	Workload	N/A			Martilord	0	1
LIV	Workload	NAM	Workload	1			Henk	1	0
LIV	Benefits to patients	ZIM	Benefits to patients	1			Henk	1	0
LIV	Benefits to patients	ZIM	Benefits to patients	1			Martilord	0	1
LIV	Clear career path	ZIM	Career chances	2			Henk	1	0
LIV	Community awareness	ZIM	Community awareness	1			Henk	1	0
LIV	Community awareness	ZIM	Community awareness	1			Martilord	0	1
LIV	DH ability to spend on other priorities	ZIM	DH spending on other priorities	1			Henk	1	0
LIV	DH ability to spend on other priorities	ZIM	DH spending on other priorities				Martilord	0	1
LIV	Funding	ZIM	Funding for trips	2			Henk	1	0
LIV	Funding	ZIM	Funding for trips	1			Martilord	0	1
LIV	Human resources DH	ZIM	# support staff	1	2 1		Martilord	0	1
LIV	Human resources DH	ZIM	# surgical staff	1	2 1		Martilord	0	1
LIV	Human resources DH	ZIM	Range of expertise (esp. Ccn/an-prov)	1	2 1		Martilord	0	1
LIV	Human resources DH	ZIM	Staff capacity & skills	1			Martilord	0	1
LIV	Human resources DH	ZIM	# support staff	2	2 1	discuss	Henk	1	0
LIV	Human resources DH	ZIM	# surgical staff	2	2 1	discuss	Henk	1	0
LIV	Inappropriate referrals to CH	ZIM	Referrals to CH	1	2 1		Henk	1	0
LIV	Inappropriate referrals to CH	ZIM	Referrals to CH	2	2 1		Martilord	0	1
LIV	Incentives for working at DH	ZIM	Career chances	1	2 1		Henk	1	0
LIV	Infra & equip	ZIM	Available sets & equipment	1	1 2		Martilord	0	1
LIV	Infra & equip	ZIM	Infrastructure: esp. Ward+ICU	1	1 2		Martilord	0	1
LIV	Infra & equip	ZIM	generator/backup availability	1	1 2		Martilord	0	1
LIV	Infra & equip	ZIM	Available sets & equipment	1	1 2		Henk	1	0
LIV	Infra & equip	ZIM	Infrastructure: esp. Ward+ICU	1	1 2		Henk	1	0
LIV	Mentee continuity	ZIM	Mentee continuity	1			Henk	1	0
LIV	Mentee continuity	ZIM	Mentee continuity	1			Martilord	0	1
LIV	Patients presenting	ZIM	Patient demand	1			Henk	1	0
LIV	Patients presenting	ZIM	Patient demand	2			Martilord	0	1
LIV	Protocols dissemination and adherence	ZIM	Protocols	2			Henk	1	0
LIV	Protocols dissemination and adherence	ZIM	Protocols	1			Martilord	0	1
LIV	Provincial support	ZIM	Provincial support	1			Martilord	0	1
LIV	Quality of surgery	ZIM	Quality of surgery	1			Henk	1	0
LIV	Quality of surgery	ZIM	Quality of surgery	1			Martilord	0	1
LIV	Staff burn-out	ZIM	Burn-out	1			Martilord	0	1
LIV	Staff burn-out	ZIM	Burn-out	2			Henk	1	0
LIV	Staff capacity & skills	ZIM	Staff capacity & skills	1		concept model	Henk	1	0
LIV	Staff capacity & skills	ZIM	# support staff	1	2 1		Martilord	0	1
LIV	Staff capacity & skills	ZIM	# surgical staff	1	2 1		Martilord	0	1
LIV	Staff capacity & skills	ZIM	Range of expertise (esp. Ccn/an-prov)	1	2 1		Martilord	0	1
LIV	Staff capacity & skills	ZIM	Staff capacity & skills	1			Martilord	0	1
LIV	Supplies in stock	ZIM	Surgical/medical supplies in stock	2			Martilord	0	1
LIV	Supplies in stock	ZIM	Surgical/medical supplies in stock	1		concept model	Henk	1	0
LIV	Supplies used	ZIM	Supplies used	1		concept model	Henk	1	0
LIV	Supplies used	ZIM	Supplies used	1			Martilord	0	1
LIV	Surgical mentoring and other forms of in-service training	ZIM	Surgical mentoring	1			Martilord	0	1
LIV	Surgical mentoring and other forms of in-service training	ZIM	Surgical mentoring	2			Henk	1	0
LIV	Volume of essential surgery at DH	ZIM	Volume of essential surgery at DH	1		concept model	Henk	1	0
LIV	Volume of essential surgery at DH	ZIM	Volume of essential surgery at DH	1			Martilord	0	1
LIV	Workload	ZIM	Workload	1			Henk	1	0
LIV	Workload	ZIM	workload	1			Martilord	0	1
LIV	Benefits to patients	UTH	Benefits to patients	1			Henk	1	0
LIV	Incentives for working at DH	UTH	Employment conditions	2			Henk	1	0
LIV	Funding	UTH	Funding for mentoring	1			Henk	1	0
LIV	Infra & equip	UTH	Infrastructure (CC+HDU)	1			Henk	1	0
LIV	DHO/PHO pooling	UTH	Mentoring in CH or DH action plans	2			Henk	1	0
LIV	Patients presenting	UTH	Patients presenting	1			Henk	1	0
LIV	Protocols dissemination and adherence	UTH	Protocols	2			Henk	1	0
LIV	Provincial support	UTH	Province involvement	2			Henk	1	0
LIV	Quality of surgery	UTH	Quality of surgery	1			Henk	1	0
LIV	Inappropriate referrals to CH	UTH	Referrals to CH	2			Henk	1	0
LIV	Specialized surgery at CH	UTH	Specialized surgery at CH	1			Henk	1	0
LIV	Staff capacity & skills	UTH	Staff capacity & skills	1			Henk	1	0
LIV	Supplies in stock	UTH	Supplies in stock	1			Henk	1	0
LIV	CH support for sending mentors	UTH	Support from CH	2			Henk	1	0
LIV	Surgical mentoring and other forms of in-service training	UTH	Surgical mentoring	1			Henk	1	0
LIV	Infra & equip	UTH	Theatre equipment & instruments	1			Henk	1	0
LIV	Supplies used	UTH	Theatre supplies used	2			Henk	1	0
LIV	DH expenditure on referrals	UTH	Total cost of referrals for DH	2			Henk	1	0
LIV	Volume of essential surgery at DH	UTH	Volume of essential surgery at DH	1			Henk	1	0
LIV	Workload	UTH	Workload	1			Henk	1	0
NAM	Trained OT staff	ZIM	# surgical staff	1		is trained surgical staff the same as the raw # of surgically active staff?	Henk	1	0
NAM	Theatre equipment	ZIM	Available sets & equipment	1			Henk	1	0
NAM	Benefits to patients	ZIM	Benefits to patients	2			Henk	1	0
NAM	Employment conditions	ZIM	Career chances	1			Henk	1	0
NAM	DH spending on other priorities	ZIM	DH spending on other priorities	2			Henk	1	0
NAM	Surgical diagnostic skills health workers	ZIM	Diagnostic skills at HC	2			Henk	1	0
NAM	Funding for trips	ZIM	Funding for trips	2			Henk	1	0
NAM	Surgery budget dh	ZIM	Funds available for surgery	2			Henk	1	0
NAM	Infrastructure (CC+HDU)	ZIM	Infrastructure: esp. ward+ICU	1		lets make a generic infrastructure one?	Henk	1	0
NAM	Opportunities to practice	ZIM	Opportunities to practice	2		concept model	Henk	1	0
NAM	Community sensitization	ZIM	Raising awareness of surgical need	1			Henk	1	0
NAM	Appropriate referrals from HC	ZIM	Referrals from HC	2		difficult one	Henk	1	0
NAM	Referrals to CH	ZIM	Referrals to CH	2		concept model	Henk	1	0
NAM	Staff capacity & skills	ZIM	Staff capacity & skills	2		concept model	Henk	1	0
NAM	Procurement supplies	ZIM	Supplies ordered	1			Henk	1	0
NAM	Theatre supplies used	ZIM	Supplies used	2		concept model	Henk	1	0
NAM	Unmet need	ZIM	Surgical burden in district	1			Henk	1	0
NAM	Surgical mentoring	ZIM	Surgical mentoring	2			Henk	1	0
NAM	Supplies in stock	ZIM	Surgical/medical supplies in stock	2		concept model	Henk	1	0
NAM	Volume of essential surgery at DH	ZIM	Volume of essential surgery at DH	2		concept model	Henk	1	0
NAM	Workload	ZIM	Workload	2			Henk	1	0
LIV	alligning with existing tss	UTH	enforcement of mentorship guidelines				Martilord	0	1
LIV	Benefits to patients	UTH	Benefits to patients				Martilord	0	1
LIV	Clear career path	UTH	Employment conditions		2 1		Martilord	0	1
LIV	CH budget for technical support and supervision	UTH	mentoring in ch or dh action plans				Martilord	0	1
LIV	CH support for sending mentors	UTH	Support from CH				Martilord	0	1
LIV	Community awareness	UTH	Patient awareness				Martilord	0	1
LIV	DH expenditure on referrals	UTH	Total cost of referrals for DH				Martilord	0	1
LIV	DHO/PHO pooling	UTH	Province involvement				Martilord	0	1
LIV	Funding	UTH	Funding for mentoring				Martilord	0	1
LIV	Human resources DH	UTH	Staff capacity & skills	2			Martilord	0	1
LIV	Inappropriate referrals to CH	UTH	Referrals to CH			INTEGRATION	Martilord	0	1
LIV	Incentives for working at DH	UTH	Employment conditions			INTEGRATION	Martilord	0	1
LIV	Infra & equip	UTH	Infrastructure (CC+HDU)				Martilord	0	1
LIV	Infra & equip	UTH	Theatre equipment & instruments				Martilord	0	1
LIV	Patients presenting	UTH	Patients presenting				Martilord	0	1
LIV	Protocols dissemination and adherence	UTH	Protocols				Martilord	0	1
LIV	Provincial support	UTH	Province involvement				Martilord	0	1
LIV	Quality of surgery	UTH	Quality of surgery				Martilord	0	1
LIV	Specialized surgery at CH	UTH	Specialized surgery at CH				Martilord	0	1
LIV	Staff capacity & skills	UTH	Staff capacity & skills				Martilord	0	1
LIV	Staff motivation	UTH	Staff confidence/satisfaction				Martilord	0	1
LIV	Supplies in stock	UTH	Supplies in stock				Martilord	0	1
LIV	Supplies used	UTH	Theatre supplies used				Martilord	0	1
LIV	Surgical mentoring and other forms of in-service training	UTH	Surgical mentoring		1		Martilord	0	1
LIV	Volume of essential surgery at DH	UTH	Volume of essential surgery at DH				Martilord	0	1
LIV	Workload	UTH	Workload				Martilord	0	1
LIV	Workload CH	UTH	Patient burden CH				Martilord	0	1
ZIM	Funds available for surgery	UTH	Surgery budget dh				Henk	1	0
ZIM	Dh funds	UTH	DH funds				Henk	1	0
ZIM	Infrastructure: esp. ward+ICU	UTH	Infrastructure (CC+HDU)				Henk	1	0
ZIM	Supplies ordered	UTH	Procurement supplies				Henk	1	0
ZIM	Surgical/medical supplies in stock	UTH	Supplies in stock				Henk	1	0
ZIM	Community awareness	UTH	Patient awareness				Henk	1	0
ZIM	Raising awareness of surgical need	UTH	Community sensitization				Henk	1	0
ZIM	Transport	UTH	Transport for HC				Henk	1	0
ZIM	Referrals from HC	UTH	Appropriate referrals from HC				Henk	1	0
ZIM	Diagnostic skills at HC	UTH	Surgical diagnostic skills health workers				Henk	1	0
ZIM	Diagnostic skills at HC	UTH	HC staff skills				Henk	1	0
ZIM	Patient demand	UTH	Patients presenting				Henk	1	0
ZIM	Benefits to patients	UTH	Benefits to patients				Henk	1	0
ZIM	Quality of surgery	UTH	Quality of surgery				Henk	1	0
ZIM	Supplies used	UTH	Theatre supplies used				Henk	1	0
ZIM	Available sets & equipment	UTH	Theatre equipment & instruments				Henk	1	0
ZIM	Referrals to CH	UTH	Referrals to CH				Henk	1	0
ZIM	Feedback from CH	UTH	Opportunities for feedback from ch				Henk	1	0
ZIM	Opportunities to practice	UTH	Opportunities to practice				Henk	1	0
ZIM	Volume of essential surgery at DH	UTH	Volume of essential surgery at DH				Henk	1	0
ZIM	Workload	UTH	Workload				Henk	1	0
ZIM	# surgical staff	UTH	Trained OT staff				Henk	1	0
ZIM	Staff capacity & skills	UTH	Staff capacity & skills				Henk	1	0
ZIM	Protocols	UTH	Protocols				Henk	1	0
ZIM	# support staff	UTH	Staff capacity & skills				Henk	1	0
ZIM	Surgical mentoring	UTH	Surgical mentoring				Henk	1	0
ZIM	Career chances	UTH	Employment conditions				Henk	1	0
ZIM	Scope according to legal framework	UTH	scope of practice				Henk	1	0
ZIM	Scope of surgery	UTH	Scope of surgery				Henk	1	0
ZIM	Provincial support	UTH	Province involvement				Henk	1	0
ZIM	Surgical burden in district	UTH	Unmet need				Henk	1	0
ZIM	Funding for trips	UTH	Funding for mentoring				Henk	1	0
ZIM	Evidence of mentoring (cost-)effectiveness	UTH	Evidence of CE of mentoring				Henk	1	0
NAM	Surgery budget dh	UTH	Surgery budget dh				Henk	1	0
NAM	maintenance	UTH	maintenance				Henk	1	0
NAM	CMS performance	UTH	msl performance				Henk	1	0
NAM	Procurement supplies	UTH	Procurement supplies				Henk	1	0
NAM	Private procurement	UTH	Private procurement				Henk	1	0
NAM	Theatre equipment	UTH	Theatre equipment & instruments				Henk	1	0
NAM	Volume of essential surgery at DH	UTH	Volume of essential surgery at DH				Henk	1	0
NAM	Supplies in stock	UTH	Supplies in stock				Henk	1	0
NAM	Theatre supplies used	UTH	Theatre supplies used				Henk	1	0
NAM	Infrastructure (CC+HDU)	UTH	Infrastructure (CC+HDU)				Henk	1	0
NAM	Community participation	UTH	Community participation				Henk	1	0
NAM	Public confidence/satisfaction	UTH	Public confidence/satisfaction				Henk	1	0
NAM	Patients presenting	UTH	Patients presenting				Henk	1	0
NAM	Appropriate referrals from hc	UTH	Appropriate referrals from hc				Henk	1	0
NAM	transport for hc	UTH	transport for hc				Henk	1	0
NAM	Surgical diagnostic skills health workers	UTH	Surgical diagnostic skills health workers				Henk	1	0
NAM	hc staff skills	UTH	hc staff skills				Henk	1	0
NAM	community sensitization	UTH	community sensitization				Henk	1	0
NAM	patient awareness	UTH	patient awareness				Henk	1	0
NAM	dh cost of referrals	UTH	Total cost of referrals for DH				Henk	1	0
NAM	Referrals to CH	UTH	Referrals to CH				Henk	1	0
NAM	unmet need	UTH	unmet need				Henk	1	0
NAM	Benefits to patients	UTH	Benefits to patients				Henk	1	0
NAM	feedback on hc referrals	UTH	feedback on hc referrals				Henk	1	0
NAM	Surgical mentoring	UTH	Surgical mentoring				Henk	1	0
NAM	Funding for trips	UTH	Funding for mentoring				Henk	1	0
NAM	Opportunities to practice	UTH	Opportunities to practice				Henk	1	0
NAM	Staff capacity & skills	UTH	Staff capacity & skills				Henk	1	0
NAM	hc staff motivation	UTH	hc staff motivation				Henk	1	0
NAM	Surgical performance review meetings	UTH	Performance review meetings				Henk	1	0
NAM	Intra-district wa group	UTH	Intra-district wa group				Henk	1	0
NAM	Opportunities to exchange experience	UTH	Opportunities to exchange experience				Henk	1	0
NAM	staff working hard	UTH	staff working hard				Henk	1	0
NAM	workload	UTH	workload				Henk	1	0
NAM	job satisfaction	UTH	Staff confidence/satisfaction				Henk	1	0
NAM	Motivated staff	UTH	Motivated staff				Henk	1	0
NAM	Employment conditions	UTH	Employment conditions				Henk	1	0
NAM	District needs	UTH	District needs				Henk	1	0
NAM	Established posts	UTH	Approved established posts				Henk	1	0
NAM	Trained OT staff	UTH	Trained OT staff				Henk	1	0
NAM	Provincial WhatsApp group usage	UTH	Provincial WhatsApp group usage				Henk	1	0
ZIM	# surgical staff	UTH	Trained OT staff				Martilord	0	1
ZIM	# surgical staff	UTH	Staff capacity & skills				Martilord	0	1
ZIM	# support staff	UTH	Staff capacity & skills				Martilord	0	1
ZIM	Scope of surgery	UTH	Scope of practice				Martilord	0	1
ZIM	Surgical mentoring	UTH	Surgical mentoring				Martilord	0	1
ZIM	Funding for trips	UTH	Funding for mentoring				Martilord	0	1
ZIM	Provincial support	UTH	Province involvement				Martilord	0	1
ZIM	Evidence of mentoring (cost-)effectiveness	UTH	Evidence of CE of mentoring				Martilord	0	1
ZIM	Quality of surgery	UTH	Quality of surgery				Martilord	0	1
ZIM	Feedback from CH	UTH	Opportunities for feedback from CH				Martilord	0	1
ZIM	Referrals to CH	UTH	Referrals to CH				Martilord	0	1
ZIM	Volume of essential surgery at DH	UTH	Volume of essential surgery at DH				Martilord	0	1
ZIM	Opportunities to practice	UTH	Opportunities to practice				Martilord	0	1
ZIM	Supplies used	UTH	Theatre supplies used				Martilord	0	1
ZIM	Protocols	UTH	Protocols				Martilord	0	1
ZIM	Community awareness	UTH	Patient awareness				Martilord	0	1
ZIM	Patient demand	UTH	Patients presenting				Martilord	0	1
ZIM	surgical/medical supplies in stock	UTH	Supplies in stock				Martilord	0	1
ZIM	Benefits to patients	UTH	Benefits to patients				Martilord	0	1
ZIM	Diagnostic skills at HC	UTH	HC staff skills				Martilord	0	1
ZIM	Diagnostic skills at HC	UTH	Surgical diagnostic skills health workers				Martilord	0	1
ZIM	Funds available for surgery	UTH	Surgery budget DH				Martilord	0	1
ZIM	DH funds	UTH	DH funds				Martilord	0	1
ZIM	Supplies ordered	UTH	Procurement supplies				Martilord	0	1
ZIM	Available sets & equipment	UTH	Theatre equipment & instruments				Martilord	0	1
ZIM	Infrastructure: esp. ward+ICU	UTH	Infrastructure (CC+HDU)				Martilord	0	1
ZIM	Raising awareness of surgical need	UTH	Community sensitization				Martilord	0	1
ZIM	Referrals from HC	UTH	Appropriate referrals from HC				Martilord	0	1
ZIM	Transport	UTH	Transport for HC				Martilord	0	1
ZIM	Generator/backup availability	UTH	Infrastructure (CC+HDU)				Martilord	0	1
NAM	District needs	UTH	District needs				Martilord	0	1
NAM	Established posts	UTH	Approved established posts				Martilord	0	1
NAM	Trained OT staff	UTH	Trained OT staff				Martilord	0	1
NAM	Surgical performance review meetings	UTH	Performance review meetings				Martilord	0	1
NAM	Opportunities to exchange experience	UTH	Opportunities to exchange experience				Martilord	0	1
NAM	Staff capacity & skills	UTH	Staff capacity & skills				Martilord	0	1
NAM	Employment conditions	UTH	Employment conditions				Martilord	0	1
NAM	Surgical mentoring	UTH	Surgical mentoring				Martilord	0	1
NAM	Motivated staff	UTH	Motivated staff				Martilord	0	1
NAM	DH cost of referrals	UTH	Total cost of referrals for DH				Martilord	0	1
NAM	Referrals to CH	UTH	Referrals to CH				Martilord	0	1
NAM	Workload	UTH	Workload				Martilord	0	1
NAM	Staff working hard	UTH	Staff working hard				Martilord	0	1
NAM	Provincial whatsapp group usage	UTH	Provincial whatsapp group usage				Martilord	0	1
NAM	Funding for trips	UTH	Funding for mentoring				Martilord	0	1
NAM	Ongoing mentorship program (surgical component)	UTH	Enforcement of mentorship guidelines				Martilord	0	1
NAM	Volume of essential surgery at DH	UTH	Volume of essential surgery at DH				Martilord	0	1
NAM	Opportunities to practice	UTH	Opportunities to practice				Martilord	0	1
NAM	Theatre supplies used	UTH	Theatre supplies used				Martilord	0	1
NAM	Supplies in stock	UTH	Supplies in stock				Martilord	0	1
NAM	Intra-district WA group	UTH	Intra-district WA group				Martilord	0	1
NAM	HC staff motivation	UTH	HC staff motivation				Martilord	0	1
NAM	Unmet need	UTH	Unmet need				Martilord	0	1
NAM	Benefits to patients	UTH	Benefits to patients				Martilord	0	1
NAM	Patients presenting	UTH	Patients presenting				Martilord	0	1
NAM	Patient awareness	UTH	Patient awareness				Martilord	0	1
NAM	Private procurement	UTH	Private procurement				Martilord	0	1
NAM	cms performance	UTH	MSL performance				Martilord	0	1
NAM	Feedback on HC referrals	UTH	Feedback on HC referrals				Martilord	0	1
NAM	HC Staff skills	UTH	HC Staff skills				Martilord	0	1
NAM	Surgical diagnostic skills health workers	UTH	Surgical diagnostic skills health workers				Martilord	0	1
NAM	Transport for HC	UTH	Transport for HC				Martilord	0	1
NAM	Public confidence/satisfaction	UTH	Public confidence/satisfaction				Martilord	0	1
NAM	Community participation	UTH	Community participation				Martilord	0	1
NAM	Infrastructure (CC+HDU)	UTH	Infrastructure (CC+HDU)				Martilord	0	1
NAM	Theatre equipment	UTH	Theatre equipment & instruments				Martilord	0	1
NAM	Maintenance	UTH	Maintenance				Martilord	0	1
NAM	Appropriate referrals from HC	UTH	Appropriate referrals from HC				Martilord	0	1
NAM	Surgery budget DH	UTH	Surgery budget DH				Martilord	0	1
NAM	Procurement supplies	UTH	Procurement supplies				Martilord	0	1
NAM	Trained OT Staff	ZIM	# surgical staff				Martilord	0	1
NAM	Staff capacity & skills	ZIM	Staff capacity & skills				Martilord	0	1
NAM	Staff capacity & skills	ZIM	# surgical staff	2 is a subset of 1			Martilord	0	1
NAM	Staff capacity & skills	ZIM	# support staff	2 is a subset of 1			Martilord	0	1
NAM	Workload	ZIM	Workload				Martilord	0	1
NAM	Surgical mentoring	ZIM	Surgical mentoring				Martilord	0	1
NAM	Volume of essential surgery at DH	ZIM	Volume of essential surgery at DH				Martilord	0	1
NAM	Theatre supplies used	ZIM	Supplies used				Martilord	0	1
NAM	Supplies in stock	ZIM	Surgical/medical supplies in stock				Martilord	0	1
NAM	Funding for trips	ZIM	Funding for trips				Martilord	0	1
NAM	Referrals to CH	ZIM	Referrals to CH				Martilord	0	1
NAM	Infrastructure (CC+HDU)	ZIM	Infrastructure: esp. ward+ICU				Martilord	0	1
NAM	Benefits to patients	ZIM	Benefits to patients				Martilord	0	1
NAM	Theatre equipment	ZIM	Available sets & equipment				Martilord	0	1
NAM	Unmet need	ZIM	Surgical burden in district				Martilord	0	1
NAM	Patient awareness	ZIM	Community awareness				Martilord	0	1
NAM	Patients presenting	ZIM	Patient demand				Martilord	0	1
NAM	Surgery budget DH	ZIM	Funds available for surgery				Martilord	0	1
NAM	Community sensitization	ZIM	Raising awareness of surgical need				Martilord	0	1
NAM	Procurement supplies	ZIM	Supplies ordered				Martilord	0	1
NAM	HC staff skills	ZIM	Diagnostic skills at HC				Martilord	0	1
NAM	Surgical diagnostic skills health workers	ZIM	Diagnostic skills at HC				Martilord	0	1
NAM	Transport for HC	ZIM	Transport				Martilord	0	1
NAM	Appropriate referrals from HC	ZIM	Referrals from HC				Martilord	0	1
NAM	DH spending on other priorities	ZIM	DH spending on other priorities				Martilord	0	1
NAM	Staff confidence	LIV	Staff capacity & skills					0	1
NAM	Staff confidence	ZIM	Staff capacity & skills					0	1
NAM	Staff confidence	UTH	Staff capacity & skills					0	1

## Sheet: LIVNAM
CLD1	LIV
CLD2	NAM
Row Labels	Sum of Henk	Sum of Martilord	Agree?			action
Aligning with existing TSS	0	1		0	1
Ongoing mentorship program (surgical component)	0	1	0	0	1	m
Appropriate referrals	0	1		0	1
Referrals to CH	0	1	0	0	1	2 encompasses 1
Appropriate referrals to CH	1	0		1	0
Referrals to CH	1	0	0	1	0	2 encompasses 1
Benefits to patients	1	1		1	1
Benefits to patients	1	1	1	1	1	yeah
CH budget for technical support and supervision	1	1		1	1
Ongoing mentorship program (surgical component)	1	1	1	1	1	great
Clear career path	0	1		0	1
Employment conditions	0	1	0	0	1	2 encompasses 1
Community awareness	0	1		0	1
Patient awareness	0	1	0	0	1	m
Complications	1	1		1	1
Complication rates	1	1	1	1	1
DH ability to spend on other priorities	1	1		1	1
DH spending on other priorities	1	1	1	1	1
DH expenditure on referrals	1	1		1	1
DH cost of referrals	1	0	0	1	0
DH spending on referrals	0	1	1	0	1	spelling
DHO/PHO	0	1		0	1
Ongoing mentorship program (surgical component)	0	1	0	0	1	remove
Funding	0	1		0	1
Funding of trips	0	1	1	0	1	spelling
Funding for trips	1	0		1	0
Funding for trips	1	0	1	1	0	spelling
Human resources DH	1	0		1	0
Trained OT staff	1	0	0	1	0	keep
Inappropriate referrals to CH	1	0		1	0
Referrals to CH	1	0	0	1	0	2 encompasses 1
Inapproriate referrals to CH	0	1		0	1
Referrals to CH	0	1	0	0	1	2 encompasses 1
Incentives for working at DH	2	0		2	0
Allowances	1	0	0	1	0	remove
Employment conditions	1	0	0	1	0	keep
Inf and equip	0	2		0	2
Inf (CCU + HDU)	0	1	1	0	1	spelling, 1 encompasses 1
Theatre equip	0	1	1	0	1	spelling, 1 encompasses 1
Infra and equip	2	0		2	0
Infrastructure (CC+HDU)	1	0	1	1	0	spelling, 1 encompasses 1
Theatre equipment	1	0	1	1	0	spelling, 1 encompasses 1
Patients presenting	1	1		1	1
Patients presenting	1	1	1	1	1
Specialised surgeons	0	1		0	1
Surgical mentoring	0	1	0	0	1	remove
Staff capacity and skills	1	2		1	2
Staff capacity and skills	1	1	1	1	1
Trained OT staff	0	1	0	0	1	remove
Staff motivation	1	2		1	2
Job satisfaction	0	1	0	0	1	keep
Motivated staff	1	1	1	1	1
Supplies in stock	1	1		1	1
Supplies in stock	1	1	1	1	1
Supplies used	1	1		1	1
Theatre supplies used	1	1	1	1	1
Surgical mentoring and other forms of in-service training	1	1		1	1
Surgical mentoring	1	1	1	1	1
Training of staff	0	1		0	1
Trained OT staff	0	1	0	0	1	remove
Volume of essential surgery at DH	1	1		1	1
Volume of essential surgery at DH	1	1	1	1	1
Workload	1	1		1	1
Workload	1	1	1	1	1
Grand Total	21	26		21	26
			0.542857
Row Labels	Sum of Henk	Sum of Martilord
Aligning with existing TSS	0	1
Ongoing mentorship program (surgical component)	0	1
Appropriate referrals	0	1
Referrals to CH	0	1
Appropriate referrals to CH	1	0
Referrals to CH	1	0
Benefits to patients	1	1
Benefits to patients	1	1
CH budget for technical support and supervision	1	1
Ongoing mentorship program (surgical component)	1	1
Clear career path	0	1
Employment conditions	0	1
Community awareness	0	1
Patient awareness	0	1
Complications	1	1
Complication rates	1	1
DH ability to spend on other priorities	1	1
DH spending on other priorities	1	1
DH expenditure on referrals	1	1
DH cost of referrals	1	0
DH spending on referrals	0	1
DHO/PHO	0	1
Ongoing mentorship program (surgical component)	0	1
Funding	0	1
Funding of trips	0	1
Funding for trips	1	0
Funding for trips	1	0
Human resources DH	1	0
Trained OT staff	1	0
Inappropriate referrals to CH	1	0
Referrals to CH	1	0
Inapproriate referrals to CH	0	1
Referrals to CH	0	1
Incentives for working at DH	2	0
Allowances	1	0
Employment conditions	1	0
Inf and equip	0	2
Inf (CCU + HDU)	0	1
Theatre equip	0	1
Infra and equip	2	0
Infrastructure (CC+HDU)	1	0
Theatre equipment	1	0
Patients presenting	1	1
Patients presenting	1	1
Specialised surgeons	0	1
Surgical mentoring	0	1
Staff capacity and skills	1	2
Staff capacity and skills	1	1
Trained OT staff	0	1
Staff motivation	1	2
Job satisfaction	0	1
Motivated staff	1	1
Supplies in stock	1	1
Supplies in stock	1	1
Supplies used	1	1
Theatre supplies used	1	1
Surgical mentoring and other forms of in-service training	1	1
Surgical mentoring	1	1
Training of staff	0	1
Trained OT staff	0	1
Volume of essential surgery at DH	1	1
Volume of essential surgery at DH	1	1
Workload	1	1
Workload	1	1
Grand Total	21	26

## Sheet: LIVZIM
CLD1	LIV
CLD2	ZIM
Row Labels	Sum of Henk	Sum of Martilord	same?	what to do
Appropriate referrals to CH	1	1								1	1	15
Referrals to CH	1	1	TRUE		1					1	1	1
Benefits to patients	1	1								1	1
Benefits to patients	1	1	TRUE		1					1	1	1
Clear career path	1	0								1	0
Career chances	1	0	FALSE	keep, note that link is weak	0					1	0	0
Community awareness	1	1								0	2
Community awareness	1	1	FALSE	r	0					0	1	0
DH ability to spend on other priorities	1	1	FALSE	r	0					0	1	0
DH spending on other priorities	1	1								1	1
Funding	1	1	TRUE		1					1	1	1
Funding for trips	1	1								0	1
Human resources DH	2	4	FALSE	cost REDUCTION is part of benefits	0					0	1	0
# support staff	1	1								1	1
# surgical staff	1	1	TRUE		1					1	1	1
Staff capacity & skills	0	1								1	1
Range of expertise (esp. Ccn/an-prov)	0	1	FALSE	spelling	1					1	0	0
Inappropriate referrals to CH	1	1	FALSE							0	1	0
Referrals to CH	1	1								0	4
Incentives for working at DH	1	0	FALSE	2 subset of 1						0	1	0
Career chances	1	0	FALSE	2 subset of 1						0	1	0
Infra & equip	2	3	FALSE	2 subset of 1						0	1	0
Infrastructure: esp. Ward+ICU	1	1	FALSE	2 subset of 1						0	1	0
Available sets & equipment	1	1								2	0
generator/backup availability	0	1	FALSE	spelling	1					1	0	0
Mentee continuity	1	1	FALSE	spelling						1	0	0
Mentee continuity	1	1								1	0
Patients presenting	1	1	FALSE	2 subset of 1						1	0	0
Patient demand	1	1								0	1
Protocols dissemination and adherence	1	1	FALSE	2 subset of 1						0	1	0
Protocols	1	1								1	0
Provincial support	0	1	FALSE	2 subset of 1						1	0	0
Provincial support	0	1								0	3
Quality of surgery	1	1	FALSE	spelling	1					0	1	0
Quality of surgery	1	1	FALSE	spelling						0	1	0
Staff burn-out	1	1	FALSE	add	0					0	1	0
Burn-out	1	1								2	0
Supplies in stock	1	1	FALSE	spelling	1					1	0	0
Surgical/medical supplies in stock	1	1	FALSE	spelling	1					1	0	0
Supplies used	1	1								1	1
Supplies used	1	1	TRUE							1	1	1
Surgical mentoring and other forms of in-service training	1	1								1	1
Surgical mentoring	1	1	TRUE							1	1	1
Volume of essential surgery at DH	1	1								1	1
Volume of essential surgery at DH	1	1	TRUE							1	1	1
Workload	1	1								0	1
Workload	1	1	FALSE	add						0	1	0
Staff capacity & skills	1	4								1	2
# support staff	0	1	FALSE	r						0	1	0
# surgical staff	0	1	TRUE							1	1	1
Staff capacity & skills	1	1								0	1
Range of expertise (esp. Ccn/an-prov)	0	1	FALSE	spelling	1					0	1	0
Grand Total	23	28								1	0
			FALSE	spelling	1					1	0	0
										1	0
			FALSE	spelling	1					1	0	0
										0	4
			FALSE	2 subset of 1	0					0	1	0
			FALSE	2 subset of 1	0					0	1	0
			FALSE	2 subset of 1	0					0	1	0
			FALSE	spelling	1					0	1	0
										1	1
			FALSE	spelling	1					0	1	0
			FALSE	spelling						1	0	0
										1	1
			TRUE		1					1	1	1
										0	1
			FALSE	spelling	1					0	1	0
										1	0
			FALSE	spelling	1					1	0	0
										1	1
			TRUE		1					1	1	1
										1	1
			TRUE		1					1	1	1
			FALSE							23	32
Row Labels	Sum of Henk	Sum of Martilord
Appropriate referrals to CH	1	1
Referrals to CH	1	1
Benefits to patients	1	1
Benefits to patients	1	1
Clear career path	1	0
Career chances	1	0
Common understanding of DH appropriate surgery	0	2
Scope of surgery	0	1
Scope of surgery according to legal framework	0	1
Community awareness	1	1
Community awareness	1	1
Costs to patients	0	1
Benefits to patients	0	1
DH ability to spend on other priorities	1	1
DH spending on other priorities	1	1
Funding	1	1
Funding for trips	1	0
Funding of trips	0	1
Human resources	0	4
Number of support staff	0	1
Number of surgical staff	0	1
Range of expertise	0	1
Staff capacity and skills	0	1
Human resources DH	2	0
# support staff	1	0
# surgical staff	1	0
Inappropriate referrals to CH	1	0
Referrals to CH	1	0
Inappropriate referras to CH	0	1
Referrals to CH	0	1
Incentives for working at DH	1	0
Career chances	1	0
Infra & equip	0	3
Available sets and instruments	0	1
Infrastructure esp. Ward & ICU	0	1
Power generator & back up	0	1
Infra and equip	2	0
Available sets and equipment	1	0
Infrastructure: esp. Ward+ICU	1	0
Mentee continuity	1	1
Mentee continuity	1	1
Patients presenting	1	1
Patient demand	1	1
Protocols dissemination and adherence	1	1
Protocols	1	1
Provincial support	0	1
Provincial support	0	1
Quality of surgery	1	2
?? Benefits to patients	0	1
Quality of surgery	1	1
Staff burn out	0	1
Burn out	0	1
Staff burn-out	1	0
Burn-out	1	0
Staff capacity and skills	1	0
Staff capacity and skills	1	0
Staff capacity and skills	0	4
Number of support staff	0	1
Number of surgical staff	0	1
Range of expertise	0	1
Staff capacity and skills	0	1
Supplies in stock	1	1
medical/surgical supplies in stock	0	1
Surgical/medical supplies in stock	1	0
Supplies used	1	1
Supplies used	1	1
Surgical mentoring and other forms of inservice training	0	1
Surgical mentoring	0	1
Surgical mentoring and other forms of in-service training	1	0
Surgical mentoring	1	0
Volume of essential surgery at DH	1	1
Volume of essential surgery at DH	1	1
Workload	1	1
Workload	1	1
Grand Total	23	32

## Sheet: LIVUTH
CLD1	(All)
CLD2	UTH
Row Labels	Sum of Henk	Sum of Martilord	agree	action
# surgical staff	1	2
Trained OT staff	1	1	TRUE						1
Staff capacity & skills	0	1
Appropriate referrals to CH	1	1	TRUE	add					1
Referrals to CH	1	1
Benefits to patients	3	3	TRUE	add					1
Benefits to patients	3	3
Career chances	1	0	FALSE	2 1?	x				0
Employment conditions	1	0
CH budget for technical support and supervision	0	1	FALSE	add					0
Mentoring in CH or DH action plans	0	1
Clear career path	0	1	FALSE	2 encompasses negative 1	XXX				0
Employment conditions	0	1
Community awareness	1	2	FALSE						0
Patient awareness	1	2
Costs to patients	0	1	FALSE						0
Benefits to patients	0	1
dh cost of referrals	1	1	TRUE	remove, original variable name was 'funding'					1
Total cost of referrals for DH	1	1
DH expenditure on referrals	1	1	TRUE	motivated staff =nr staff * motivation	XXX				1
Total cost of referrals for DH	1	1	TRUE	not in line with LIVNAM comparison					1
Diagnostic skills at HC	2	2	TRUE	add, keep sc&s as name					1
Surgical diagnostic skills health workers	1	1
HC staff skills	1	1	TRUE	2 1					1
Employment conditions	1	1
Employment conditions	1	1	TRUE	remove, those allowances were about HC					1
Funding	1	1	TRUE						1
Funding for mentoring	1	1
Funding for trips	2	2	TRUE						1
Funding for mentoring	2	2	TRUE						1
Funds available for surgery	1	1
Surgery budget dh	1	1	TRUE	spelling					1
Human resources DH	0	1
Staff capacity & skills	0	1	FALSE						0
Inappropriate referrals to CH	1	1	TRUE						1
Referrals to CH	1	1
Incentives for working at DH	1	1	TRUE						1
Employment conditions	1	1
Infra & equip	2	2	TRUE						1
Infrastructure (CC+HDU)	1	1
Theatre equipment & instruments	1	1	TRUE	add					1
Infrastructure (CC+HDU)	1	1
Infrastructure (CC+HDU)	1	1	TRUE	leon					1
Infrastructure: esp. ward+ICU	1	1	TRUE						1
Infrastructure (CC+HDU)	1	1	TRUE	out, not in line with livnam comparison					1
Motivated staff	1	1
Motivated staff	1	1	TRUE	remove, see earlier					1
Opportunities to practice	2	2	TRUE	add					1
Opportunities to practice	2	2
Patients presenting	2	2	TRUE						1
Patients presenting	2	2
Protocols	1	1	TRUE						1
Protocols	1	1
Protocols dissemination and adherence	1	1	TRUE						1
Protocols	1	1
Provincial support	2	2	TRUE						1
Province involvement	2	2
Quality of surgery	2	2	TRUE						1
Quality of surgery	2	2
Raising awareness of surgical need	1	1	TRUE						1
Community sensitization	1	1
Referrals from HC	1	1	TRUE	spelling					1
Appropriate referrals from HC	1	1
Referrals to CH	2	2	TRUE						1
Referrals to CH	2	2
Specialized surgery at CH	1	1	TRUE						1
Specialized surgery at CH	1	1
Staff motivation	0	1	FALSE	add					0
Staff confidence/satisfaction	0	1
Supplies in stock	2	2	TRUE	spelling					1
Supplies in stock	2	2
Supplies ordered	2	1	FALSE	add					0
Private procurement	1	0
Procurement supplies	1	1	TRUE	add					1
Supplies used	2	2
Theatre supplies used	2	2	TRUE	add					1
Surgical burden in district	1	0
Unmet need	1	0	FALSE	remove					0
Surgical mentoring	2	2
Surgical mentoring	2	2	TRUE	remove					1
Surgical mentoring and other forms of in-service training	1	1
Surgical mentoring	1	1
Surgical/medical supplies in stock	1	1
Supplies in stock	1	1
Theatre supplies used	1	1
Theatre supplies used	1	1
Trained OT staff	1	1
Trained OT staff	1	1
Volume of essential surgery at DH	3	3
Volume of essential surgery at DH	3	3
Workload	3	2
Workload	3	2
CH support for sending mentors	1	1
Support from CH	1	1
Workload CH	0	1
Patient burden CH	0	1
DHO/PHO pooling	1	1
Province involvement	0	1
Mentoring in CH or DH action plans	1	0
Alligning with existing TSS	0	1
enforcement of mentorship guidelines	0	1
Staff capacity & skills	3	3
Motivated staff	0	1
Staff capacity & skills	3	2
Available sets & equipment	1	1
Theatre equipment & instruments	1	1
Dh funds	1	1
DH funds	1	1
Transport	1	1
Transport for HC	1	1
Patient demand	1	1
Patients presenting	1	1
Feedback from CH	1	1
Opportunities for feedback from ch	1	1
# support staff	1	1
Staff capacity & skills	1	1
Scope according to legal framework	1	0
scope of practice	1	0
Scope of surgery	1	1
Scope of surgery	1	0
scope of practice	0	1
Evidence of mentoring (cost-)effectiveness	1	1
Evidence of CE of mentoring	1	1
Surgery budget dh	1	1
Surgery budget dh	1	1
maintenance	1	1
maintenance	1	1
CMS performance	1	1
msl performance	1	1
Procurement supplies	1	1
Procurement supplies	1	1
Private procurement	1	1
Private procurement	1	1
Theatre equipment	1	1
Theatre equipment & instruments	1	1
Community participation	1	1
Community participation	1	1
Public confidence/satisfaction	1	1
Public confidence/satisfaction	1	1
Appropriate referrals from HC	1	1
Appropriate referrals from HC	1	1
transport for hc	1	1
Transport for HC	1	1
Surgical diagnostic skills health workers	1	1
Surgical diagnostic skills health workers	1	1
hc staff skills	1	1
HC staff skills	1	1
Community sensitization	1	0
Community sensitization	1	0
patient awareness	1	1
Patient awareness	1	1
Unmet need	1	1
Unmet need	1	1
feedback on hc referrals	1	1
feedback on hc referrals	1	1
hc staff motivation	1	1
hc staff motivation	1	1
Surgical performance review meetings	1	1
Performance review meetings	1	1
Intra-district wa group	1	1
Intra-district wa group	1	1
Opportunities to exchange experience	1	1
Opportunities to exchange experience	1	1
staff working hard	1	1
staff working hard	1	1
job satisfaction	1	0
Staff confidence/satisfaction	1	0
staff confidence	1	1
Staff confidence/satisfaction	1	1
District needs	1	1
District needs	1	1
Established posts	1	1
Approved established posts	1	1
Provincial WhatsApp group usage	1	1
Provincial WhatsApp group usage	1	1
Generator/backup availability	0	1
Infrastructure (CC+HDU)	0	1
Ongoing mentorship program (surgical component)	0	1
enforcement of mentorship guidelines	0	1
Grand Total	97	101

## Sheet: ZIMUTH
CLD1	ZIM
CLD2	UTH
Row Labels	Sum of Henk	Sum of Martilord	agree	action
# surgical staff	1	2
Staff capacity & skills	0	1	0	add, 1 subset of 2
Trained OT staff	1	1	1
Benefits to patients	1	1
Benefits to patients	1	1	1
Career chances	1	0
Employment conditions	1	0	0	1 subset of 2
Community awareness	1	1
Patient awareness	1	1	1
Diagnostic skills at HC	2	2
Surgical diagnostic skills health workers	1	1	1
HC staff skills	1	1	1
Funding for trips	1	1
Funding for mentoring	1	1	1
Funds available for surgery	1	1
Surgery budget dh	1	1	1
Infrastructure: esp. ward+ICU	1	1
Infrastructure (CC+HDU)	1	1	1
Opportunities to practice	1	1
Opportunities to practice	1	1	1
Protocols	1	1
Protocols	1	1	1
Provincial support	1	1
Province involvement	1	1	1
Quality of surgery	1	1
Quality of surgery	1	1	1
Raising awareness of surgical need	1	1
Community sensitization	1	1	0	remove
Referrals from HC	1	1
Appropriate referrals from HC	1	1	1
Referrals to CH	1	1
Referrals to CH	1	1	1
Supplies ordered	2	1
Private procurement	1	0	1
Procurement supplies	1	1
Supplies used	1	1	0	private and msl proc separate
Theatre supplies used	1	1	1
Surgical burden in district	1	0
Unmet need	1	0	1
Surgical mentoring	1	1
Surgical mentoring	1	1	0	keep
Surgical/medical supplies in stock	1	1	0	remove, dn not only surgical
Supplies in stock	1	1
Volume of essential surgery at DH	1	1	1
Volume of essential surgery at DH	1	1
Workload	1	0	1
Workload	1	0
Staff capacity & skills	1	0	1
Staff capacity & skills	1	0
Available sets & equipment	1	1	0	add
Theatre equipment & instruments	1	1
Dh funds	1	1	0	add
DH funds	1	1
Transport	1	1	1
Transport for HC	1	1
Patient demand	1	1	1
Patients presenting	1	1
Feedback from CH	1	1	1
Opportunities for feedback from ch	1	1
# support staff	1	1	1
Staff capacity & skills	1	1
Scope according to legal framework	1	0	1
scope of practice	1	0
Scope of surgery	1	1	0	remove
Scope of surgery	1	0
scope of practice	0	1	1
Evidence of mentoring (cost-)effectiveness	1	1
Evidence of CE of mentoring	1	1	0	remove
Generator/backup availability	0	1
Infrastructure (CC+HDU)	0	1	0	add
Grand Total	34	30
			0	add
			0	add
			0	remove
			1
			0	add, make sure infrastructure is general

## Sheet: NAMUTH
CLD1	NAM
CLD2	UTH
Row Labels	Sum of Henk	Sum of Martilord	agree
Appropriate referrals from HC	1	1					1	1
Appropriate referrals from HC	1	1	1				1	1
Benefits to patients	1	1					1	1
Benefits to patients	1	1	1				1	1
CMS performance	1	1					1	1
msl performance	1	1	1				1	1
Community participation	1	1					1	1
Community participation	1	1	1				1	1
Community sensitization	1	0					1	0
Community sensitization	1	0	1	spelling			1	0
dh cost of referrals	1	1					1	1
Total cost of referrals for DH	1	1	1				1	1
District needs	1	1					1	1
District needs	1	1	1				1	1
Employment conditions	1	1					1	1
Employment conditions	1	1	1				1	1
Established posts	1	1					1	1
Approved established posts	1	1	1				1	1
feedback on hc referrals	1	1					1	1
feedback on hc referrals	1	1	1				1	1
Funding for trips	1	1					1	1
Funding for mentoring	1	1	1				1	1
hc staff motivation	1	1					1	1
hc staff motivation	1	1	1				1	1
hc staff skills	1	1					1	1
HC staff skills	1	1	1				1	1
Infrastructure (CC+HDU)	1	1					1	1
Infrastructure (CC+HDU)	1	1	1				1	1
Intra-district wa group	1	1					1	1
Intra-district wa group	1	1	1				1	1
job satisfaction	1	0					1	0
Staff confidence/satisfaction	1	0	0	add			1	0
maintenance	1	1					1	1
maintenance	1	1	1				1	1
Motivated staff	1	1					1	1
Motivated staff	1	1	1				1	1
Ongoing mentorship program (surgical component)	0	1					0	1
enforcement of mentorship guidelines	0	1	0	add			0	1
Opportunities to exchange experience	1	1					1	1
Opportunities to exchange experience	1	1	1				1	1
Opportunities to practice	1	1					1	1
Opportunities to practice	1	1	1				1	1
patient awareness	1	1					1	1
Patient awareness	1	1	1				1	1
Patients presenting	1	1					1	1
Patients presenting	1	1	1				1	1
Private procurement	1	1					1	1
Private procurement	1	1	1				1	1
Procurement supplies	1	1					1	1
Procurement supplies	1	1	1				1	1
Provincial WhatsApp group usage	1	1					1	1
Provincial WhatsApp group usage	1	1	1				1	1
Public confidence/satisfaction	1	1					1	1
Public confidence/satisfaction	1	1	1				1	1
Referrals to CH	1	1					1	1
Referrals to CH	1	1	1				1	1
Staff capacity & skills	1	1					1	1
Staff capacity & skills	1	1	1				1	1
staff confidence	1	1					1	1
Staff confidence/satisfaction	1	1	1				1	1
staff working hard	1	1					1	1
staff working hard	1	1	1				1	1
Supplies in stock	1	1					1	1
Supplies in stock	1	1	1				1	1
Surgery budget dh	1	1					1	1
Surgery budget dh	1	1	1				1	1
Surgical diagnostic skills health workers	1	1					1	1
Surgical diagnostic skills health workers	1	1	1				1	1
Surgical mentoring	1	1					1	1
Surgical mentoring	1	1	1				1	1
Surgical performance review meetings	1	1					1	1
Performance review meetings	1	1	1				1	1
Theatre equipment	1	1					1	1
Theatre equipment & instruments	1	1	1				1	1
Theatre supplies used	1	1					1	1
Theatre supplies used	1	1	1				1	1
Trained OT staff	1	1					1	1
Trained OT staff	1	1	1				1	1
transport for hc	1	1					1	1
Transport for HC	1	1	1				1	1
Unmet need	1	1					1	1
Unmet need	1	1	1				1	1
Volume of essential surgery at DH	1	1					1	1
Volume of essential surgery at DH	1	1	1				1	1
Workload	1	1					1	1
Workload	1	1	1				1	1
Grand Total	42	41

## Sheet: NAMZIM
CLD1	NAM
CLD2	ZIM
Row Labels	Sum of Henk	Sum of Martilord	agree	action
Appropriate referrals from HC	1	1
Referrals from HC	1	1	1
Benefits to patients	1	1
Benefits to patients	1	1	1
Community sensitization	1	1
Raising awareness of surgical need	1	1	1
DH spending on other priorities	1	1
DH spending on other priorities	1	1	1
Employment conditions	1	0
Career chances	1	0	0	1 encompasses 2
Funding for trips	1	1
Funding for trips	1	1	1
hc staff skills	0	1
Diagnostic skills at HC	0	1	1
Infrastructure (CC+HDU)	1	1
Infrastructure: esp. Ward+ICU	1	1	1
Motivated staff	0	1
Staff capacity & skills	0	1	0	add
Opportunities to practice	1	0
Opportunities to practice	1	0	0	add
patient awareness	0	1
Community awareness	0	1	0	add as per earlier discussion
Patients presenting	0	1
Patient demand	0	1	0	add
Private procurement	1	0
Supplies ordered	1	0	0	add but in final let's separate private and msl procurement
Procurement supplies	1	1
Supplies ordered	1	1	1
Referrals to CH	1	1
Referrals to CH	1	1	1
Staff capacity & skills	1	3
# support staff	0	1	0	add
# surgical staff	0	1	0	add
Staff capacity & skills	1	1	1
staff working hard	0	1
Staff capacity & skills	0	1	0
Supplies in stock	1	1
Surgical/medical supplies in stock	1	1	1
Surgery budget dh	1	1
Funds available for surgery	1	1	1
Surgical diagnostic skills health workers	1	1
Diagnostic skills at HC	1	1	1
Surgical mentoring	1	1
Surgical mentoring	1	1	1
Surgical performance review meetings	1	0
Quarterly surgical mentoring review meetings in province	1	0	0	remove
Theatre equipment	1	1
Available sets & equipment	1	1	1
Theatre supplies used	1	1
Supplies used	1	1	1
Trained OT staff	1	1
# surgical staff	1	1	1
transport for hc	0	1
Transport	0	1	0	add
Unmet need	1	1
Surgical burden in district	1	1	1
Volume of essential surgery at DH	1	1
Volume of essential surgery at DH	1	1	1
Workload	1	1
Workload	1	1	1
Grand Total	23	27

## Sheet: Speed
v1	v2	polarity	power	Speed_Henk	Speed_Martilord	Difference
HRM	volume surgery dh	1	4	3	4	1	0	1	FALSE		103
volume surgery dh	inappropriate referrals to ch	-1	4	4	4	0	1	1	TRUE		90
volume surgery dh	opportunities to practice	1	3	5	4	-1	1	1	TRUE
opportunities to practice	HRM	1	3	2	3	1	-1	0	FALSE
volume surgery dh	benefits to patients	1	4	4	5	1	1	1	TRUE
volume surgery dh	supplies used	1	4	5	5	0	1	1	TRUE
supplies used	supplies in stock	-1	4	5	5	0	1	1	TRUE
supplies in stock	volume surgery dh	1	4	3	3	0	0	0	TRUE
infrastructure & equipment	volume surgery dh	1	4	3	2	-1	0	-1	FALSE
dh funds	infrastructure & equipment	1	1	2	2	0	-1	-1	TRUE
infrastructure & equipment	power availability	1	1	3	3	0	0	0	TRUE
power availability	infrastructure & equipment	1	1	4	3	-1	1	0	FALSE
appropriate referrals from hc	volume surgery dh	1	3	4	2	-2	1	-1	FALSE
transport	appropriate referrals from hc	1	3	3	1	-2	0	-1	FALSE
inappropriate referrals to ch	feedback from ch	1	2	3	2	-1	0	-1	FALSE
feedback from ch	HRM	1	1	2	2	0	-1	-1	TRUE
supplies in stock	supplies needed	-1	1	5	5	0	1	1	TRUE
supplies needed	data-based monitoring/planning for surgery	1	1	3	2	-1	0	-1	FALSE
data-based monitoring/planning for surgery	procurement supplies	1	1	3	2	-1	0	-1	FALSE
procurement supplies	supplies in stock	1	3	3	5	2	0	1	FALSE
protocols	HRM	1	1	2	3	1	-1	0	FALSE
community awareness	patients presenting	1	4	2	3	1	-1	0	FALSE
patients presenting	volume surgery dh	1	4	4	3	-1	1	0	FALSE
volume surgery dh	workload	1	4	5	5	0	1	1	TRUE
workload	staff burn-out	1	2	2	5	3	-1	1	FALSE
volume surgery dh	quality of surgery	-1	3	2	1	-1	-1	-1	TRUE
staff burn-out	HRM	-1	2	3	4	1	0	1	FALSE
quality of surgery	benefits to patients	1	3	5	5	0	1	1	TRUE
dh funds	dh spending other priorities	1	1	1	4	3	-1	1	FALSE
transfusion services	volume surgery dh	1	1	2	2	0	-1	-1	TRUE
scope of practice	volume surgery dh	1	2	2	1	-1	-1	-1	TRUE
scope of practice	HRM	1	2	1	2	1	-1	-1	TRUE
scope of practice	dh funds	1	1	1	1	0	-1	-1	TRUE
surgical mentoring	HRM	1	4	2	2	0	-1	-1	TRUE
mentee turnover	mentee continuity	-1	1	4	4	0	1	1	TRUE
mentee continuity	surgical mentoring	1	2	2	3	1	-1	0	FALSE
moh support	surgical mentoring	1	1	1	4	3	-1	1	FALSE
evidence mentoring CE	moh support	1	1	2	2	0	-1	-1	TRUE
unmet need	dh priority for surgery	1	1	2	2	0	-1	-1	TRUE
funding for mentoring	surgical mentoring	1	4	2	4	2	-1	1	FALSE
moh support	mngmnt information system w/ clear surgical indicators	1	1	1	1	0	-1	-1	TRUE
community sensitization	community awareness	1	3	3	3	0	0	0	TRUE
transfers	mentee turnover	1	1	4	5	1	1	1	TRUE
going to school	mentee turnover	1	1	3	5	2	0	1	FALSE
acknowledgement/certification of mentees	mentee turnover	-1	1	1	4	3	-1	1	FALSE
acknowledgement/certification of mentees	employment conditions	1	1	3	4	1	0	1	FALSE
learning from emoc	surgical mentoring	1	1	2	4	2	-1	1	FALSE
diagnostic skills at hc	appropriate referrals from hc	1	3	4	5	1	1	1	TRUE
dh debts	dh funds	-1	1	5	5	0	1	1	TRUE
budget line for surgery	surgery budget dh	1	1	1	5	4	-1	1	FALSE
dh funds	surgery budget dh	1	2	2	4	2	-1	1	FALSE
surgery budget dh	procurement supplies	1	3	4	5	1	1	1	TRUE
cover from a specialist	scope of practice	1	1	2	1	-1	-1	-1	TRUE
mngmnt information system w/ clear surgical indicators	dh priority for surgery	1	1	2	2	0	-1	-1	TRUE
patients presenting	dh priority for surgery	1	1	3	2	-1	0	-1	FALSE
dh priority for surgery	quarterly surgical mentoring review meetings in province	1	1	1	3	2	-1	0	FALSE
quarterly surgical mentoring review meetings in province	alligning with existing TSS	1	1	1	3	2	-1	0	FALSE
alligning with existing TSS	surgical mentoring	1	2	2	3	1	-1	0	FALSE
inclusion of surgery in pimm	HRM	1	1	2	3	1	-1	0	FALSE
established posts	HRM	1	2	2	3	1	-1	0	FALSE
HRM	motivated staff	1	2	3	2	-1	0	-1	FALSE
employment conditions	motivated staff	1	2	4	4	0	1	1	TRUE
district needs	established posts	1	2	1	2	1	-1	-1	TRUE
motivated staff	staff working hard	1	2	5	5	0	1	1	TRUE
staff working hard	volume surgery dh	1	2	5	3	-2	1	0	FALSE
workload	motivated staff	-1	2	2	3	1	-1	0	FALSE
feedback on hc referrals	diagnostic skills at hc	1	2	2	2	0	-1	-1	TRUE
feedback on hc referrals	hc staff motivation	1	2	4	2	-2	1	-1	FALSE
surgical mentoring	opportunities to practice	1	2	2	3	1	-1	0	FALSE
transport	patients presenting	1	1	3	2	-1	0	-1	FALSE
surgery budget dh	maintenance	1	2	2	3	1	-1	0	FALSE
surgery budget dh	infrastructure & equipment	1	2	2	2	0	-1	-1	TRUE
maintenance	infrastructure & equipment	1	2	3	4	1	0	1	FALSE
cms performance	procurement supplies	1	2	3	4	1	0	1	FALSE
cms performance	private procurement	-1	2	3	2	-1	0	-1	FALSE
surgery budget dh	private procurement	1	2	2	4	2	-1	1	FALSE
private procurement	procurement supplies	1	2	4	5	1	1	1	TRUE
opportunities to exchange experience	HRM	1	2	3	3	0	0	0	TRUE
volume surgery dh	hc staff motivation	1	2	3	4	1	0	1	FALSE
inappropriate referrals to ch	dh expenditure on referrals	1	3	4	5	1	1	1	TRUE
public confidence/satisfaction	patients presenting	1	2	2	3	1	-1	0	FALSE
volume surgery dh	public confidence/satisfaction	1	2	2	2	0	-1	-1	TRUE
volume surgery dh	HRM	1	1	2	2	0	-1	-1	TRUE
public confidence/satisfaction	community participation	1	2	2	2	0	-1	-1	TRUE
community participation	infrastructure & equipment	1	2	2	2	0	-1	-1	TRUE
appropriate referrals from hc	hc costs of referrals	1	1	4	5	1	1	1	TRUE
benefits to patients	unmet need	-1	2	4	5	1	1	1	TRUE
unmet need	patients presenting	1	2	3	4	1	0	1	FALSE
intra-district wa group	opportunities to exchange experience	1	2	4	5	1	1	1	TRUE
moderator effectiveness	assigning cases to mentors	1	1	4	5	1	1	1	TRUE
wa response time	mentee wa motivation	-1	1	4	4	0	1	1	TRUE
mentee wa motivation	provincial wa usage	1	1	4	3	-1	1	0	FALSE
moderator effectiveness	mentee wa motivation	1	1	4	4	0	1	1	TRUE
assigning cases to mentors	wa response time	-1	1	3	5	2	0	1	FALSE
wa response time	provincial wa usage	-1	1	3	2	-1	0	-1	FALSE
moderator effectiveness	award for being active wa mentor	1	1	2	2	0	-1	-1	TRUE
award for being active wa mentor	wa response time	1	1	1	2	1	-1	-1	TRUE
moderator has time	moderator effectiveness	1	1	4	3	-1	1	0	FALSE
moderator has influence	moderator effectiveness	1	1	4	4	0	1	1	TRUE
mentor motivation	provincial wa usage	1	1	3	3	0	0	0	TRUE
learning from wa experiences elsewhere	mentor motivation	1	1	3	4	1	0	1	FALSE
mentor motivation	wa response time	-1	1	3	4	1	0	1	FALSE
intra-district wa group	hc staff motivation	1	2	4	2	-2	1	-1	FALSE
alligning with existing TSS	funding for mentoring	1	3	1	3	2	-1	0	FALSE
surgical mentoring	possibilities for mentees becoming mentors for hc	1	1	1	1	0	-1	-1	TRUE
possibilities for mentees becoming mentors for hc	diagnostic skills at hc	1	1	2	1	-1	-1	-1	TRUE
provincial wa usage	HRM	1	1	2	1	-1	-1	-1	TRUE
staff motivation	motivated staff	1	2	5	4	-1	1	1	TRUE
volume surgery dh	staff motivation	1	2	3	3	0	0	0	TRUE
patients presenting at hc	appropriate referrals from hc	1	1	4	2	-2	1	-1	FALSE
surgical performance review meetings	opportunities to exchange experience	1	2	2	4	2	-1	1	FALSE
volume surgery dh	complications	-1	1	5	3	-2	1	0	FALSE
complications	benefits to patients	-1	1	5	5	0	1	1	TRUE
surgery budget dh	dh spending other priorities	-1	1	2	5	3	-1	1	FALSE
surgery budget hc	allowances for accompanying patients	1	1	1	3	2	-1	0	FALSE
surgery budget hc	vehicle maintenance+fuel	1	1	1	3	2	-1	0	FALSE
vehicle maintenance+fuel	transport	1	1	2	5	3	-1	1	FALSE
allowances for accompanying patients	transport	1	1	2	1	-1	-1	-1	TRUE
hc costs of referrals	surgery budget hc	-1	1	5	4	-1	1	1	TRUE
provincial wa usage	opportunities to exchange experience	1	1	4	4	0	1	1	TRUE
HRM	quality of surgery	1	2	4	4	0	1	1	TRUE
protocols	quality of surgery	1	2	2	3	1	-1	0	FALSE
private procurement	dh funds	-1	1	5	5	0	1	1	TRUE
procurement supplies	dh funds	-1	1	5	5	0	1	1	TRUE
use of untrained staff	inappropriate referrals to ch	1	1	3	4	1	0	1	FALSE
use of untrained staff	HRM	1	1	4	2	-2	1	-1	FALSE
HRM	use of untrained staff	-1	1	4	5	1	1	1	TRUE
community awareness	self-referrals to ch	-1	1	3	5	2	0	1	FALSE
self-referrals to ch	patients presenting	-1	1	5	5	0	1	1	TRUE
surgical mentoring	staff motivation	1	1	2	4	2	-1	1	FALSE
ch support for sending mentors	time for mentoring	1	1	2	5	3	-1	1	FALSE
partnerships	funding for mentoring	1	1	2	5	3	-1	1	FALSE
time for mentoring	surgical mentoring	1	1	3	5	2	0	1	FALSE
alligning with existing TSS	time for mentoring	1	1	3	4	1	0	1	FALSE
evidence mentoring CE	alligning with existing TSS	1	1	2	3	1	-1	0	FALSE
professional associations support for mentoring	alligning with existing TSS	1	1	2	3	1	-1	0	FALSE
partnerships	procurement supplies	1	1	3	4	1	0	1	FALSE
inappropriate referrals to ch	workload ch	1	1	4	5	1	1	1	TRUE
self-referrals to ch	workload ch	1	1	4	5	1	1	1	TRUE
workload ch	specialized surgery at ch	-1	1	4	5	1	1	1	TRUE
quality of surgery	public confidence/satisfaction	1	1	3	2	-1	0	-1	FALSE
professional associations support for mentoring	time for mentoring	1	1	1	3	2	-1	0	FALSE
HRM	staff burn-out	-1	1	3	5	2	0	1	FALSE
surgical mentoring	employment conditions	1	1	2	3	1	-1	0	FALSE
employment conditions	HRM	1	1	1	3	2	-1	0	FALSE
planning/monitoring/accounting	surgical mentoring	1	1	2	2	0	-1	-1	TRUE
ch staff interested in mentoring	number of available mentors	1	1	2	5	3	-1	1	FALSE
dh demand for mentoring	surgical mentoring	1	1	2	3	1	-1	0	FALSE
training new mentors	number of available mentors	1	1	2	5	3	-1	1	FALSE
ongoing support of mentors; keeping the focus	mentor retention	1	1	3	3	0	0	0	TRUE
mentor retention	number of available mentors	1	1	4	5	1	1	1	TRUE
communication (channels)	teleconsultation	1	1	4	5	1	1	1	TRUE
teleconsultation	surgical mentoring	1	1	5	5	0	1	1	TRUE
number of available mentors	mentors that go on trips	1	1	2	5	3	-1	1	FALSE
mentors that go on trips	surgical mentoring	1	1	2	4	2	-1	1	FALSE
ch support for sending mentors	mentors that go on trips	1	1	2	5	3	-1	1	FALSE
alligning with existing TSS	ch support for sending mentors	1	1	2	3	1	-1	0	FALSE
mentoring faculty (w/ zonal focal points)	alligning with existing TSS	1	1	2	3	1	-1	0	FALSE
mentoring faculty (w/ zonal focal points)	list of recognized mentors	1	1	2	5	3	-1	1	FALSE
mentoring faculty (w/ zonal focal points)	planning/monitoring/accounting	1	1	2	3	1	-1	0	FALSE
availability transport	surgical mentoring	1	1	3	2	-1	0	-1	FALSE
clear schedule of visits	surgical mentoring	1	1	2	3	1	-1	0	FALSE
list of recognized mentors	surgical mentoring	1	1	2	2	0	-1	-1	TRUE
surgical mentoring	supplies used	1	1	4	5	1	1	1	TRUE
surgical mentoring	workload ch	-1	1	4	1	-3	1	-1	FALSE
surgical mentoring	waiting list dh	-1	1	4	2	-2	1	-1	FALSE
specialized surgeons	volume surgery dh	1	1	4	4	0	1	1	TRUE
volume surgery dh	insurance reimbursements	1	1	2	5	3	-1	1	FALSE
insurance coverage	insurance reimbursements	1	1	3	4	1	0	1	FALSE
volume surgery dh	kitchen/cleaning/maintenance costs	1	1	3	5	2	0	1	FALSE
volume surgery dh	appropriate referrals to ch	1	1	2	2	0	-1	-1	TRUE
appropriate referrals to ch	specialized surgery at ch	1	1	4	4	0	1	1	TRUE
inappropriate referrals to ch	essential surgeries at ch	1	1	4	4	0	1	1	TRUE
essential surgeries at ch	specialized surgery at ch	-1	1	4	4	0	1	1	TRUE
essential surgeries at ch	ch opportunities for training	-1	1	4	4	0	1	1	TRUE
dh expenditure on referrals	dh spending other priorities	-1	1	5	5	0	1	1	TRUE
inappropriate referrals to ch	costs to patients	1	1	4	5	1	1	1	TRUE
workload	inappropriate referrals to ch	1	1	3	5	2	0	1	FALSE
quality of surgery	complications	-1	1	5	5	0	1	1	TRUE
training staff (esp. ana)	HRM	1	1	1	4	3	-1	1	FALSE
employment conditions	attracting+retaining staff	1	1	2	3	1	-1	0	FALSE
attracting+retaining staff	HRM	1	1	2	3	1	-1	0	FALSE
employment conditions	staff motivation	1	1	3	5	2	0	1	FALSE
staff motivation	staff burn-out	-1	1	3	5	2	0	1	FALSE
organized schedule	community awareness	1	1	2	1	-1	-1	-1	TRUE
staff burn-out	quality of surgery	-1	1	2	2	0	-1	-1	TRUE
specialized surgery at ch	training opportunities at ch	1	1	4	5	1	1	1	TRUE
training opportunities at ch	specialists at ch	1	1	1	2	1	-1	-1	TRUE
specialists at ch	specialized surgery at ch	1	1	3	4	1	0	1	FALSE
list of recognized mentors	ch staff interested in mentoring	1	1	2	3	1	-1	0	FALSE
planning/monitoring/accounting	availability transport	1	1	2	2	0	-1	-1	TRUE
planning/monitoring/accounting	clear schedule of visits	1	1	2	4	2	-1	1	FALSE
common understanding of dh-appropriate surgery	overconfidence dh staff	-1	1	2	1	-1	-1	-1	TRUE
				2.86528	3.4456	0.580311
						0.451889		0.404533
